# Supplementary material for: Gα13 restricts nutrient driven proliferation in mucosal germinal centers
Source: Nat Immunol. 2024 Jul 18;25(9):1718–30. doi: 10.1038/s41590-024-01910-0 (PMC11362015; doi:10.1038/s41590-024-01910-0)
Supplement: Supplementary file 3 — Statistical source data. [file 41590_2024_1910_MOESM3_ESM.xlsx]

## Sheet: Fig1a
Days	Gna13 WT	Gna13 KO			Comparison of Survival Curves
470	0
436	0				Log-rank (Mantel-Cox) test
517	0				Chi square	32.84
541	0				df	1
485	0				P value	<0.0001
485	0				P value summary	****
561	1				Are the survival curves sig different?	Yes
747	0
747	0				Gehan-Breslow-Wilcoxon test
402	1				Chi square	22.91
561	0				df	1
565	0				P value	<0.0001
674	0				P value summary	****
621	0				Are the survival curves sig different?	Yes
621	0
751	0				Median survival
751	0				Gna13 WT	Undefined
450	0				Gna13 KO	506
448	0
477	0				Hazard Ratio (Mantel-Haenszel)	A/C	C/A
477	0				Ratio (and its reciprocal)	0.1282	7.802
477	0				95% CI of ratio	0.06348 to 0.2588	3.864 to 15.75
529	0
452	0				Hazard Ratio (logrank)	A/C	C/A
452	0				Ratio (and its reciprocal)	0.05194	19.25
518	0				95% CI of ratio	0.02583 to 0.1044	9.577 to 38.71
518	0
518	0
435	0
435	0
550	0
344	0
344	0
644	0
400	0
625	0
549	0
506	0
452	0
452	0
515	0
470		1
577		1
436		1
476		1
517		1
541		1
485		1
561		0
747		1
402		1
561		1
299		0
299		1
751		1
450		1
427		0
448		1
477		1
529		1
529		0
452		1
518		0
435		1
550		0
445		1
445		1
422		1
344		1
642		1
643		1
491		1
644		1
400		0
614		1
549		1
506		1
452		1
515		0

## Sheet: Fig1b
Tumor location
	mLN only	mLN + other organ	non-mLN	no tumor
Gna13 WT	0	1	1	34
Gna13 Het	6	1	1	15
Gna13 KO	12	13	2	7

## Sheet: Fig1c
Gna13 KO mLN tumor histology
histology	FL	DLBCL
tumor number	1	10

## Sheet: Fig1d
GCB (% of live cells)
	control	Cr2-cre Gna13f/f				Table Analyzed	GCB (% of live cells)
	0.82	1.12
	0.45	0.79				Column B	Cr2-cre Gna13f/f
	0.59	1.33				vs.	vs.
	0.74	1.7				Column A	control
	1.14
	1.02					Unpaired t test
	0.7					P value	0.0357
						P value summary	*
						Significantly different (P < 0.05)?	Yes
						One- or two-tailed P value?	Two-tailed
						t, df	t=2.469, df=9
						How big is the difference?
						Mean of column A	0.78
						Mean of column B	1.235
						Difference between means (B - A) ± SEM	0.4550 ± 0.1843
						95% confidence interval	0.03804 to 0.8720
						R squared (eta squared)	0.4037
						F test to compare variances
						F, DFn, Dfd	2.554, 3, 6
						P value	0.3029
						P value summary	ns
						Significantly different (P < 0.05)?	No
						Data analyzed
						Sample size, column A	7
						Sample size, column B	4

## Sheet: Fig1f
mLN % CD45.2							Table Analyzed	mLN % CD45.2
	Gna13f/+: CD45.1/2		Cr2-cre Gna13f/f: CD45.1/2
	FoB	GCB	FoB	GCB			Column D	GCB
	18.9	21.7	18.8	55.9			vs.	vs.
	21.9	21.9	20.3	76.5			Column B	GCB
	8.45	12.8	21.5	74.8
	18.6	15.1	19.9	63.9			Unpaired t test
	18.2	18.1	17.8	56.6			P value	9.5778e-12
	19.3	18.3	19.1	67.1			P value summary	****
	16.4	20.8	22.8	74.3			Significantly different (P < 0.05)?	Yes
	10	6.24	13.2	91.3			One- or two-tailed P value?	Two-tailed
	3.93	5.68	14.3	88.2			t, df	t=13.91, df=20
	17.1	23.1	11.9	85.3
	11	7.83					How big is the difference?
	9.6	5.15					Mean of column B	14.73
							Mean of column D	73.39
							Difference between means (D - B) ± SEM	58.67 ± 4.217
							95% confidence interval	49.87 to 67.46
							R squared (eta squared)	0.9063
							F test to compare variances
							F, DFn, Dfd	3.267, 9, 11
							P value	0.0683
							P value summary	ns
							Significantly different (P < 0.05)?	No
							Data analyzed
							Sample size, column B	12
							Sample size, column D	10
ratio CD45.2 GCB/CD45.2 FoB mLN
	Gna13f/+	Cr2-cre Gna13f/f		Table Analyzed	ratio CD45.2 GCB/CD45.2 FoB mLN
	1.14815	2.9734
	1	3.76847		Column B	Cr2-cre Gna13f/f
	1.51479	3.47907		vs.	vs.
	0.811828	3.21106		Column A	Gna13f/+
	0.994505	3.17978
	0.948187	3.51309		Unpaired t test
	1.26829	3.25877		P value	1.41379e-06
	0.624	6.91667		P value summary	****
	1.44529	6.16783		Significantly different (P < 0.05)?	Yes
	1.35088	7.16807		One- or two-tailed P value?	Two-tailed
	0.711818			t, df	t=6.761, df=20
	0.536458
				How big is the difference?
				Mean of column A	1.03
				Mean of column B	4.364
				Difference between means (B - A) ± SEM	3.334 ± 0.4931
				95% confidence interval	2.305 to 4.363
				R squared (eta squared)	0.6956
				F test to compare variances
				F, DFn, Dfd	27.04, 9, 11
				P value	<0.0001
				P value summary	****
				Significantly different (P < 0.05)?	Yes
				Data analyzed
				Sample size, column A	12
				Sample size, column B	10

## Sheet: Fig1g
pLN % CD45.2
	FoB	GCB	FoB	GCB
	20.6	18.3	21.1	16.8
	23.1	22.1	22.3	18.7
	8.71	11.4	23.4	23
	20.1	20.3	22.9	18
	19.5	19.1	18.3	13.7
	20	19.3	19.1	12.1
	17.1	14.5	22.5	14.7
	10.8	13.6	15.3	13.2
	4.27	3.69	15.4	58.1
	15.9	13.3	11.6	10.3
	10.9	14.4
	10	8.89
ratio CD45.2 GCB/CD45.2 FoB pLN
	Gna13f/+	Cr2-cre Gna13f/f
	0.88835	0.796209
	0.95671	0.838565
	1.30884	0.982906
	1.00995	0.786026
	0.979487	0.748634
	0.965	0.633508
	0.847953	0.653333
	1.25926	0.862745
	0.864169	3.77273
	0.836478	0.887931
	1.3211
	0.889
181010

## Sheet: Fig1i
	% tdTomato+ GCB mLN
	1 week		5 weeks		8 weeks
	control	Gna13 f/f	control	Gna13 f/f	control	Gna13 f/f			Table Analyzed	% tdTomato+ GCB mLN				Table Analyzed	% tdTomato+ GCB mLN
	81.7	87	37.3	80.6	19.1	50.4
	81.5	88.7	25.4	36.7	26.8	90.5			Column D	Gna13 f/f 5 weeks				Column F	Gna13 f/f 8 weeks
	53.6	77.5	28.4	72.6	43.1	52.3			vs.	vs.				vs.	vs.
	85.4	83.3	40.6	65.8	69.8	68.1			Column C	control 5 weeks				Column E	control 8 weeks
	87.3	87.4	33.5	73.7	40.5	52.3
		81.2	49.4	80.9	26	64			Unpaired t test					Unpaired t test
		84.1	55.7	61.2	12.6	78.6			P value	0.0002				P value	1.77176e-05
			46.5	67	22.3	51.8			P value summary	***				P value summary	****
			36.4	73	12.4	86.1			Significantly different (P < 0.05)?	Yes				Significantly different (P < 0.05)?	Yes
			55.7	73.2	21.7	84			One- or two-tailed P value?	Two-tailed				One- or two-tailed P value?	Two-tailed
			76.1		46.9	47.6			t, df	t=4.422, df=21				t, df	t=5.453, df=22
			43.3		28.2	81.5
			44.6						How big is the difference?					How big is the difference?
									Mean of column C	44.07				Mean of column E	30.78
									Mean of column D	68.47				Mean of column F	67.27
									Difference between means (E - B) ± SEM	24.40 ± 5.518				Difference between means (F - C) ± SEM	36.48 ± 6.690
									95% confidence interval	12.92 to 35.88				95% confidence interval	22.61 to 50.36
									R squared (eta squared)	0.4821				R squared (eta squared)	0.5748
									F test to compare variances					F test to compare variances
									F, DFn, Dfd	1.106, 12, 9				F, DFn, Dfd	1.055, 11, 11
									P value	0.8984				P value	0.931
									P value summary	ns				P value summary	ns
									Significantly different (P < 0.05)?	No				Significantly different (P < 0.05)?	No
									Data analyzed					Data analyzed
									Sample size, column B	13				Sample size, column C	12
									Sample size, column E	10				Sample size, column F	12

## Sheet: Fig1j
GCB (% of live cells)
	tdTomato-		tdTomato+			tdTomato-			tdTomato+
	control	Gna13f/f	control	Gna13f/f		Table Analyzed	GCB (% of live cells)		Table Analyzed	GCB (% of live cells)
	0.35	0.27	0.98	3.16
	0.34	0.3	0.26	0.39		Column B	Gna13f/f		Column D	Gna13f/f
	0.84	0.33	0.33	0.83		vs.	vs.		vs.	vs.
	1.06	0.45	0.16	0.59		Column A	control		Column C	control
	0.45	0.27	0.14	0.58
	0.76	0.18	0.11	0.81		Unpaired t test			Unpaired t test
	0.42	0.72	0.12	0.87		P value	0.0034		P value	0.0115
	0.41	0.36	0.39	0.39		P value summary	**		P value summary	*
	0.54	0.13	0.13	1.32		Significantly different (P < 0.05)?	Yes		Significantly different (P < 0.05)?	Yes
	0.69	0.07	0.26	0.76		One- or two-tailed P value?	Two-tailed		One- or two-tailed P value?	Two-tailed
	0.63	0.5	0.5	0.55		t, df	t=3.279, df=22		t, df	t=2.757, df=22
		0.12		0.85
						How big is the difference?			How big is the difference?
						Mean of column A	0.5808		Mean of column C	0.2983
						Mean of column B	0.3083		Mean of column D	0.925
						Difference between means (B - A) ± SEM	-0.2725 ± 0.08310		Difference between means (D - C) ± SEM	0.6267 ± 0.2273
						95% confidence interval	-0.4448 to -0.1002		95% confidence interval	0.1552 to 1.098
						R squared (eta squared)	0.3283		R squared (eta squared)	0.2568
						F test to compare variances			F test to compare variances
						F, DFn, Dfd	1.444, 11, 11		F, DFn, Dfd	9.224, 11, 11
						P value	0.5527		P value	0.0009
						P value summary	ns		P value summary	***
						Significantly different (P < 0.05)?	No		Significantly different (P < 0.05)?	Yes
						Data analyzed			Data analyzed
						Sample size, column A	12		Sample size, column C	12
						Sample size, column B	12		Sample size, column D	12
	0.48		0.2

## Sheet: Fig1k
% tdTomato+ memory B cells mLN
	1 week		5 weeks		8 weeks				Table Analyzed	% tdTomato+ memory B cells mLN
	control	Gna13 f/f	control	Gna13 f/f	control	Gna13 f/f
	7.58	5.32	39.9	47.4	7.7	15.4			Column F	8 weeks Gna13 f/f
	7.58	4.72	36	41	10.4	37.6			vs.	vs.
	6.32	5.71	29.6	34.6	15.6	55.1			Column E	8 weeks control
	4.24	7.97	32.3	22.3	20.2	44.7
	12.1	4.44	34.4	21.7	24.7	40.7			Unpaired t test
		3.08	20.3	19.1	24	38.5			P value	0.0993
		3.57	19.8	26.1	16.6	29.4			P value summary	ns
			17.9	20.6	41.4	44			Significantly different (P < 0.05)?	No
			22.1	43.1	36.8	13			One- or two-tailed P value?	Two-tailed
			23.4	45.2	29.6	17.6			t, df	t=1.721, df=22
			28.2		24.8	15.2
			20.4		16.3	20.9			How big is the difference?
			37.7						Mean of column E	22.34
									Mean of column F	31.01
									Difference between means (F - C) ± SEM	8.667 ± 5.036
									95% confidence interval	-1.778 to 19.11
									R squared (eta squared)	0.1186
									F test to compare variances
									F, DFn, Dfd	2.001, 11, 11
									P value	0.2654
									P value summary	ns
									Significantly different (P < 0.05)?	No
									Data analyzed
									Sample size, column C	12
									Sample size, column F	12

## Sheet: Fig1l
% IgVH mutations per read
	0KO	1KO	2KO	3KO	4KO	5KO	6KO	7KO	8KO	9KO	10KO	11KO	12KO	13KO	14KO	15KO	16KO	17KO	18KO	19KO	20KO	0ctl	1ctl	2ctl	3ctl	4ctl	5ctl	6ctl	7ctl	8ctl	9ctl	10ctl	11ctl	12ctl	13ctl	14ctl	15ctl	16ctl	17ctl	18ctl	19ctl	20ctl
06_12_G13KO_mLN_06	1.42539	2.53302	4.73896	7.70725	13.7877	13.6562	16.1126	13.2253	7.55258	5.15557	3.42205	2.45404	2.3931	1.85523	1.47534	1.10643	0.729847	0.372973	0.158728	0.103211	0.0346042
08_15_G13KO_mLN_09	4.16684	5.48776	6.61953	10.8096	9.85627	12.1705	12.7761	10.6434	7.98197	5.67147	4.31336	3.39833	2.22184	1.50415	0.881524	0.700218	0.368063	0.209039	0.104199	0.0546644	0.061237
09_16_G13KO_mLN_10	0.44098	1.14609	2.6084	4.24285	6.84006	10.9705	15.1079	15.4697	13.8717	9.8252	6.58145	4.57416	3.01726	1.79702	1.51147	0.97947	0.620423	0.239797	0.0932905	0.0509447	0.0113571
12_20_G13KO_mLN_15	3.0589	5.08946	6.60155	10.6282	11.8372	11.2203	12.0003	11.1795	8.98742	6.40193	4.14462	2.44984	2.02359	1.7488	0.940857	0.609566	0.432844	0.27815	0.219658	0.0883609	0.0588658
05_11_G13Ctl_mLN_05																						3.72654	10.0172	11.8663	16.7949	15.2691	11.8079	10.1313	7.91199	4.46545	2.81781	1.70901	0.896202	0.747123	0.626564	0.367728	0.204822	0.163771	0.147783	0.127905	0.143461	0.0570389
07_14_G13Ctl_mLN_08																						9.73757	7.78608	20.749	16.1458	9.59203	6.84389	6.53203	4.35752	4.27058	4.48699	3.31327	2.76043	1.21531	0.584027	0.405417	0.359111	0.271223	0.292014	0.191841	0.0614268	0.0444163
10_17_G13Ctl_mLN_11																						4.29014	9.04885	12.6834	14.1425	15.4615	12.6109	10.4878	9.46635	4.36972	2.17952	1.7157	1.33384	0.596843	0.601	0.42165	0.219733	0.108679	0.0225672	0.06592	0.0677016	0.105709
11_18_G13Ctl_mLN_12																						5.01788	7.83744	8.33815	8.23429	9.92602	6.96879	9.05933	9.15046	6.68218	6.15158	4.6279	3.88614	3.87732	4.01303	2.62261	1.4889	0.929891	0.700603	0.312577	0.139631	0.0352751
Table Analyzed	IgVH mutations per read		Table Analyzed	IgVH mutations per read		Table Analyzed	IgVH mutations per read		Table Analyzed	IgVH mutations per read		Table Analyzed	IgVH mutations per read
Column W	1ctl		Column X	2ctl		Column AB	6ctl		Column AC	7ctl		Column AD	8ctl
vs.	vs.		vs.	vs.		vs.	vs.		vs.	vs.		vs.	vs.
Column B	1KO		Column C	2KO		Column G	6KO		Column H	7KO		Column I	8KO
Unpaired t test			Unpaired t test			Unpaired t test			Unpaired t test			Unpaired t test
P value	0.0047		P value	0.0252		P value	0.0094		P value	0.0223		P value	0.025
P value summary	**		P value summary	*		P value summary	**		P value summary	*		P value summary	*
Significantly different (P < 0.05)?	Yes		Significantly different (P < 0.05)?	Yes		Significantly different (P < 0.05)?	Yes		Significantly different (P < 0.05)?	Yes		Significantly different (P < 0.05)?	Yes
One- or two-tailed P value?	Two-tailed		One- or two-tailed P value?	Two-tailed		One- or two-tailed P value?	Two-tailed		One- or two-tailed P value?	Two-tailed		One- or two-tailed P value?	Two-tailed
t, df	t=4.374, df=6		t, df	t=2.963, df=6		t, df	t=3.760, df=6		t, df	t=3.058, df=6		t, df	t=2.968, df=6
How big is the difference?			How big is the difference?			How big is the difference?			How big is the difference?			How big is the difference?
Mean of column B	3.564		Mean of column C	5.142		Mean of column G	14		Mean of column H	12.63		Mean of column I	9.598
Mean of column W	8.672		Mean of column X	13.41		Mean of column AB	9.053		Mean of column AC	7.722		Mean of column AD	4.947
Difference between means (W - B) ± SEM	5.108 ± 1.168		Difference between means (X - C) ± SEM	8.267 ± 2.790		Difference between means (AB - G) ± SEM	-4.947 ± 1.315		Difference between means (AC - H) ± SEM	-4.908 ± 1.605		Difference between means (AD - I) ± SEM	-4.651 ± 1.567
95% confidence interval	2.250 to 7.966		95% confidence interval	1.441 to 15.09		95% confidence interval	-8.165 to -1.728		95% confidence interval	-8.835 to -0.9809		95% confidence interval	-8.486 to -0.8171
R squared (eta squared)	0.7612		R squared (eta squared)	0.5941		R squared (eta squared)	0.7021		R squared (eta squared)	0.6092		R squared (eta squared)	0.5949
F test to compare variances			F test to compare variances			F test to compare variances			F test to compare variances			F test to compare variances
F, DFn, Dfd	3.768, 3, 3		F, DFn, Dfd	7.572, 3, 3		F, DFn, Dfd	1.168, 3, 3		F, DFn, Dfd	1.136, 3, 3		F, DFn, Dfd	6.305, 3, 3
P value	0.3047		P value	0.1304		P value	0.9013		P value	0.9189		P value	0.1647
P value summary	ns		P value summary	ns		P value summary	ns		P value summary	ns		P value summary	ns
Significantly different (P < 0.05)?	No		Significantly different (P < 0.05)?	No		Significantly different (P < 0.05)?	No		Significantly different (P < 0.05)?	No		Significantly different (P < 0.05)?	No
Data analyzed			Data analyzed			Data analyzed			Data analyzed			Data analyzed
Sample size, column B	4		Sample size, column C	4		Sample size, column G	4		Sample size, column H	4		Sample size, column I	4
Sample size, column W	4		Sample size, column X	4		Sample size, column AB	4		Sample size, column AC	4		Sample size, column AD	4
