# Supplementary material for: Gα13 restricts nutrient driven proliferation in mucosal germinal centers
Source: Nat Immunol. 2024 Jul 18;25(9):1718–30. doi: 10.1038/s41590-024-01910-0 (PMC11362015; doi:10.1038/s41590-024-01910-0)
Supplement: Supplementary file 4 — Statistical source data. [file 41590_2024_1910_MOESM4_ESM.xlsx]

## Sheet: Fig2a
	BrdU% mLN
	vector		myr-Akt			Table Analyzed	BrdU% mLN
	Thy1.1-	Thy1.1+	Thy1.1-	Thy1.1+
	28.8	27				Column D	Thy1.1+
	30.7	31.4				vs.	vs.
	29.5	29.8				Column C	Thy1.1-
			24.7	18.8
			22.8	18.5		Paired t test
	27.3	28.6				P value	0.0098
	29.9	28.9				P value summary	**
			29.5	21.7		Significantly different (P < 0.05)?	Yes
			21.9	20.6		One- or two-tailed P value?	Two-tailed
			26.4	20.7		t, df	t=4.630, df=4
						Number of pairs	5
						How big is the difference?
						Mean of differences (D - C)	-5
						SD of differences	2.415
						SEM of differences	1.08
						95% confidence interval	-7.998 to -2.002
						R squared (partial eta squared)	0.8428
						How effective was the pairing?
						Correlation coefficient (r)	0.631
						P value (one tailed)	0.1268
						P value summary	ns
						Was the pairing significantly effective?	No

## Sheet: Fig2b
	mLN BrdU+
	CD45.1/2	Gna13f/+	CD45.1/2	Cr2-cre Gna13f/f
	19.9	21.1				Table Analyzed	mLN BrdU+		Table Analyzed	mLN BrdU+
	27.8	28
	22.7	23				Column B	Gna13f/+		Column D	Cr2-cre Gna13f/f
	24.1	27.8				vs.	vs.		vs.	vs.
	10.5	12.9				Column A	CD45.1/2		Column C	CD45.1/2
	25	26
	29.6	30.5				Paired t test			Paired t test
	21	20.2				P value	0.2026		P value	8.49331e-05
	17.72	14.47				P value summary	ns		P value summary	****
	20.58	20.53				Significantly different (P < 0.05)?	No		Significantly different (P < 0.05)?	Yes
	17.82	18.18				One- or two-tailed P value?	Two-tailed		One- or two-tailed P value?	Two-tailed
	14.43	16.67				t, df	t=1.355, df=11		t, df	t=6.035, df=11
			22.5	25		Number of pairs	12		Number of pairs	12
			15.9	23.8
			24	25.4		How big is the difference?			How big is the difference?
			22.8	26.2		Mean of differences (B - A)	0.6833		Mean of differences (D - C)	3.322
			23.6	26.3		SD of differences	1.747		SD of differences	1.907
			26	28.1		SEM of differences	0.5044		SEM of differences	0.5504
			24.4	26.2		95% confidence interval	-0.4268 to 1.793		95% confidence interval	2.110 to 4.533
			18.8	21.8		R squared (partial eta squared)	0.143		R squared (partial eta squared)	0.768
			15.16	18.45
			17.39	21.53		How effective was the pairing?			How effective was the pairing?
			21.29	22.96		Correlation coefficient (r)	0.9504		Correlation coefficient (r)	0.8571
			18.32	24.28		P value (one tailed)	<0.0001		P value (one tailed)	0.0002
						P value summary	****		P value summary	***
						Was the pairing significantly effective?	Yes		Was the pairing significantly effective?	Yes

## Sheet: Fig2c
	pLN BrdU+
	CD45.1/2	Gna13f/+	CD45.1/2	Cr2-cre Gna13f/f		Table Analyzed	pLN BrdU+		Table Analyzed	pLN BrdU+
	22.1	21.8
	27.6	26.1				Column B	Gna13f/+		Column D	Cr2-cre Gna13f/f
	21.6	23.8				vs.	vs.		vs.	vs.
	23.8	27.3				Column A	CD45.1/2		Column C	CD45.1/2
	24.8	22.9
	21.3	22.7				Paired t test			Paired t test
			20.6	18.9		P value	0.5467		P value	0.028
			23.4	19.1		P value summary	ns		P value summary	*
			24.5	19.5		Significantly different (P < 0.05)?	No		Significantly different (P < 0.05)?	Yes
			19.2	16.5		One- or two-tailed P value?	Two-tailed		One- or two-tailed P value?	Two-tailed
			20.1	22.5		t, df	t=0.6461, df=5		t, df	t=2.882, df=6
			27	22.6		Number of pairs	6		Number of pairs	7
			18.4	11.8
						How big is the difference?			How big is the difference?
						Mean of differences (B - A)	0.5667		Mean of differences (D - C)	-3.186
						SD of differences	2.148		SD of differences	2.924
						SEM of differences	0.877		SEM of differences	1.105
						95% confidence interval	-1.688 to 2.821		95% confidence interval	-5.890 to -0.4812
						R squared (partial eta squared)	0.07707		R squared (partial eta squared)	0.5806
						How effective was the pairing?			How effective was the pairing?
						Correlation coefficient (r)	0.5601		Correlation coefficient (r)	0.6486
						P value (one tailed)	0.1239		P value (one tailed)	0.0575
						P value summary	ns		P value summary	ns
						Was the pairing significantly effective?	No		Was the pairing significantly effective?	No

## Sheet: Fig2e
mLN - Mria Pten Gna13 ratio
	control	Pten	Gna13			Table Analyzed	mLN - Mria Pten Gna13 ratio			Table Analyzed	mLN - Mria Pten Gna13 ratio			Table Analyzed	mLN - Mria Pten Gna13 ratio
	0.773756	1.37586	2.61794
	0.786667	1.57534	2.45205			Column B	Pten			Column C	Gna13			Column C	Gna13
	1.08861	2.77542	2.13986			vs.	vs.			vs.	vs.			vs.	vs.
	2.02857	1.21687	3.05242			Column A	control			Column A	control			Column B	Pten
	1.04149	1.8375	2.94094
	1.1	1.1	1.66321			Unpaired t test				Unpaired t test				Unpaired t test
	0.83	1.69	1.69005			P value	0.024			P value	2.7746e-07			P value	0.0084
	1.11	1.47	1.811			P value summary	*			P value summary	****			P value summary	**
	1.18	1.32	1.78618			Significantly different (P < 0.05)?	Yes			Significantly different (P < 0.05)?	Yes			Significantly different (P < 0.05)?	Yes
	0.84	0.38	2.05245			One- or two-tailed P value?	Two-tailed			One- or two-tailed P value?	Two-tailed			One- or two-tailed P value?	Two-tailed
	0.620513					t, df	t=2.417, df=23			t, df	t=7.152, df=23			t, df	t=2.960, df=18
	0.877404
	1.15267					How big is the difference?				How big is the difference?				How big is the difference?
	0.916244					Mean of column A	1.025			Mean of column A	1.025			Mean of column B	1.474
	1.02222					Mean of column B	1.474			Mean of column C	2.221			Mean of column C	2.221
						Difference between means (B - A) ± SEM	0.4496 ± 0.1860			Difference between means (C - A) ± SEM	1.196 ± 0.1672			Difference between means (C - B) ± SEM	0.7465 ± 0.2522
						95% confidence interval	0.06484 to 0.8343			95% confidence interval	0.8501 to 1.542			95% confidence interval	0.2166 to 1.276
						R squared (eta squared)	0.2026			R squared (eta squared)	0.6898			R squared (eta squared)	0.3274
						F test to compare variances				F test to compare variances				F test to compare variances
						F, DFn, Dfd	3.551, 9, 14			F, DFn, Dfd	2.574, 9, 14			F, DFn, Dfd	1.380, 9, 9
						P value	0.0337			P value	0.1097			P value	0.6394
						P value summary	*			P value summary	ns			P value summary	ns
						Significantly different (P < 0.05)?	Yes			Significantly different (P < 0.05)?	No			Significantly different (P < 0.05)?	No
						Data analyzed				Data analyzed				Data analyzed
						Sample size, column A	15			Sample size, column A	15			Sample size, column B	10
						Sample size, column B	10			Sample size, column C	10			Sample size, column C	10

## Sheet: Fig2f
mLN - Mria Pten Gna13LZ
	control	Pten	Gna13		Table Analyzed	mLN - Mria Pten Gna13LZ		Table Analyzed	mLN - Mria Pten Gna13LZ
	37.9	48	36.2
	37.1	56	35.7		Column D	Pten		Column F	Gna13
	29.4	61.5	37.2		vs.	vs.		vs.	vs.
	34.3	60.9	27.2		Column B	control		Column D	Pten
	32.4	51.4	33
	38	48.4	30.2		Unpaired t test			Unpaired t test
	44.4	51.7	24.3		P value	<0.0001		P value	<0.0001
	36	44	26.6		P value summary	****		P value summary	****
	35.1	54.6	45.5		Significantly different (P < 0.05)?	Yes		Significantly different (P < 0.05)?	Yes
	44.2	47.5	33.2		One- or two-tailed P value?	Two-tailed		One- or two-tailed P value?	Two-tailed
	24.5				t, df	t=6.335, df=23		t, df	t=7.231, df=18
	36.2
	11.3				How big is the difference?			How big is the difference?
	30.4				Mean of column B	33.03		Mean of column D	52.4
	24.3				Mean of column D	52.4		Mean of column F	32.91
					Difference between means (D - B) ± SEM	19.37 ± 3.057		Difference between means (F - D) ± SEM	-19.49 ± 2.695
					95% confidence interval	13.04 to 25.69		95% confidence interval	-25.15 to -13.83
					R squared (eta squared)	0.6357		R squared (eta squared)	0.7439
					F test to compare variances			F test to compare variances
					F, DFn, Dfd	2.082, 14, 9		F, DFn, Dfd	1.149, 9, 9
					P value	0.2707		P value	0.8398
					P value summary	ns		P value summary	ns
					Significantly different (P < 0.05)?	No		Significantly different (P < 0.05)?	No
					Data analyzed			Data analyzed
					Sample size, column B	15		Sample size, column D	10
					Sample size, column D	10		Sample size, column F	10

## Sheet: Fig2g
mLN - Mria Pten Gna13ff ratio
	control	Pten		Table Analyzed	mLN - Mria Pten Gna13ff ratio
	1.09873	1.67596
	0.947368	1.38645		Column B	Pten
	1.14615	2.47636		vs.	vs.
	0.814721	1.77273		Column A	control
	0.922897	2.1626
				Unpaired t test
				P value	0.0019
				P value summary	**
				Significantly different (P < 0.05)?	Yes
				One- or two-tailed P value?	Two-tailed
				t, df	t=4.532, df=8
				How big is the difference?
				Mean of column A	0.986
				Mean of column B	1.895
				Difference between means (B - A) ± SEM	0.9088 ± 0.2005
				95% confidence interval	0.4464 to 1.371
				R squared (eta squared)	0.7197
				F test to compare variances
				F, DFn, Dfd	9.993, 4, 4
				P value	0.0466
				P value summary	*
				Significantly different (P < 0.05)?	Yes
				Data analyzed
				Sample size, column A	5
				Sample size, column B	5

## Sheet: Fig2h
mLN - Mria Pten Gna13f/f LZ
	control	Pten		Table Analyzed	mLN - Mria Pten Gna13f/f LZ
	31.6	48.2
	19.9	50.1		Column D	Pten
	35.7	52.9		vs.	vs.
	28.4	49		Column B	control
	37.8	53.2
				Unpaired t test
				P value	0.0003
				P value summary	***
				Significantly different (P < 0.05)?	Yes
				One- or two-tailed P value?	Two-tailed
				t, df	t=6.048, df=8
				How big is the difference?
				Mean of column B	30.68
				Mean of column D	50.68
				Difference between means (D - B) ± SEM	20.00 ± 3.307
				95% confidence interval	12.37 to 27.63
				R squared (eta squared)	0.8205
				F test to compare variances
				F, DFn, Dfd	9.624, 4, 4
				P value	0.0498
				P value summary	*
				Significantly different (P < 0.05)?	Yes
				Data analyzed
				Sample size, column B	5
				Sample size, column D	5
