# Supplementary material for: Gα13 restricts nutrient driven proliferation in mucosal germinal centers
Source: Nat Immunol. 2024 Jul 18;25(9):1718–30. doi: 10.1038/s41590-024-01910-0 (PMC11362015; doi:10.1038/s41590-024-01910-0)
Supplement: Supplementary file 5 — Statistical source data. [file 41590_2024_1910_MOESM5_ESM.xlsx]

## Sheet: Fig3b
Fraction of cells per cluster
	0	1	2	3	4	5	6	7	8	9	10	11	12	13	14	15	16
Gna13f/+ pLN	21.605	8.31	8.756	2.351	7.013	7.823	6.161	9.283	8.675	3.364	6.161	3.162	1.743	3.445	0.041	0	2.108
Cr2-cre Gna13f/f pLN	20.989	15.975	7.918	3.458	5.221	7.261	7.019	8.99	3.942	2.939	4.495	3.077	3.838	3.216	0	0	1.66
Gna13f/+ mLN	4.531	14.951	13.01	13.333	10.291	9.838	4.337	0.194	5.825	12.686	2.265	1.942	1.1	1.553	3.495	0.388	0.259
Cr2-cre Gna13f/f mLN	4.515	14.286	14.802	21.864	13.995	6.804	4.773	0.419	0.387	1.483	2.548	1.999	2.515	1.29	4.031	4.128	0.161

## Sheet: Fig3f
% Myc+ mLN
	CD45.1/2	Gna13f/+	CD45.1/2	Cr2-cre Gna13f/f		Table Analyzed	% Myc+ mLN		Table Analyzed	% Myc+ mLN
	9.51	7.45
	8.46	8.81				Column B	Gna13f/+		Column D	Cr2-cre Gna13f/f
	12.7	8.57				vs.	vs.		vs.	vs.
	11.1	17				Column A	CD45.1/2		Column C	CD45.1/2
	9.3	13.6
	6.23	8.8				Paired t test			Paired t test
	2.92	3.71				P value	0.3635		P value	7.92802e-05
	4.59	4.6				P value summary	ns		P value summary	****
	6.12	7.21				Significantly different (P < 0.05)?	No		Significantly different (P < 0.05)?	Yes
			6.25	12.8		One- or two-tailed P value?	Two-tailed		One- or two-tailed P value?	Two-tailed
			4.14	14.6		t, df	t=0.9634, df=8		t, df	t=7.359, df=8
			4.29	14.6		Number of pairs	9		Number of pairs	9
			5.02	15.5
			2.68	6.68		How big is the difference?			How big is the difference?
			6.3	11.7		Mean of differences (B - A)	0.98		Mean of differences (D - C)	6.859
			2.64	7.23		SD of differences	3.052		SD of differences	2.796
			3.43	9.37		SEM of differences	1.017		SEM of differences	0.9321
			3.81	7.81		95% confidence interval	-1.366 to 3.326		95% confidence interval	4.709 to 9.008
						R squared (partial eta squared)	0.104		R squared (partial eta squared)	0.8713
						How effective was the pairing?			How effective was the pairing?
						Correlation coefficient (r)	0.6833		Correlation coefficient (r)	0.6349
						P value (one tailed)	0.0212		P value (one tailed)	0.0331
						P value summary	*		P value summary	*
						Was the pairing significantly effective?	Yes		Was the pairing significantly effective?	Yes

## Sheet: Fig3g
% Myc+ pLN
	CD45.1/2	Gna13f/+	CD45.1/2	Cr2-cre Gna13f/f		Table Analyzed	% Myc+ pLN		Table Analyzed	% Myc+ pLN
	6.82	7.05
	4.8	5				Column B	Gna13f/+		Column D	Cr2-cre Gna13f/f
	4.56	4.97				vs.	vs.		vs.	vs.
	6.19	4.64				Column A	CD45.1/2		Column C	CD45.1/2
	5.65	7.21
	4.91	5.52				Paired t test			Paired t test
	2.95	2.68				P value	0.3735		P value	0.2596
	3.02	3.56				P value summary	ns		P value summary	ns
	3.42	4.06				Significantly different (P < 0.05)?	No		Significantly different (P < 0.05)?	No
			5.17	4.91		One- or two-tailed P value?	Two-tailed		One- or two-tailed P value?	Two-tailed
			6.16	7.87		t, df	t=0.9426, df=8		t, df	t=1.203, df=9
			5.6	5.84		Number of pairs	9		Number of pairs	10
			3.91	2.56
			5.13	10.1		How big is the difference?			How big is the difference?
			4.48	9.03		Mean of differences (B - A)	0.2633		Mean of differences (D - C)	0.85
			4.49	4.94		SD of differences	0.8381		SD of differences	2.234
			2.72	2.72		SEM of differences	0.2794		SEM of differences	0.7064
			3.37	2.57		95% confidence interval	-0.3809 to 0.9075		95% confidence interval	-0.7480 to 2.448
			3.91	2.9		R squared (partial eta squared)	0.09996		R squared (partial eta squared)	0.1386
						How effective was the pairing?			How effective was the pairing?
						Correlation coefficient (r)	0.8325		Correlation coefficient (r)	0.6847
						P value (one tailed)	0.0027		P value (one tailed)	0.0145
						P value summary	**		P value summary	*
						Was the pairing significantly effective?	Yes		Was the pairing significantly effective?	Yes
181010

## Sheet: Fig3i
% Myc pooled per GC histocytometry
	littermate	Cr2-cre Gna13f/f		Table Analyzed	% Myc pooled per GC histocytometry
	5	10.2
	10.1	12.6		Column B	Cr2-cre Gna13f/f
	7.69	14.8		vs.	vs.
	4.84	6.89		Column A	littermate
	3.17	11.2
	8.11	5.79		Unpaired t test
	8.33	13.7		P value	9.13297e-05
	11.2	13.4		P value summary	****
	11.9	22.7		Significantly different (P < 0.05)?	Yes
	7.77	15.9		One- or two-tailed P value?	Two-tailed
	15.7	19.1		t, df	t=4.338, df=41
	3.31	11.8
	8.51	15.2		How big is the difference?
	11.4	20.2		Mean of column A	8.41
	8.52	9.69		Mean of column B	13.6
	7.39	18.5		Difference between means (B - A) ± SEM	5.195 ± 1.197
	13.9	15.4		95% confidence interval	2.777 to 7.613
	6.57	14.4		R squared (eta squared)	0.3146
	6.02	7.01
	6.83			F test to compare variances
	4.21			F, DFn, Dfd	1.997, 18, 23
	9.13			P value	0.1187
	9.73			P value summary	ns
	12.5			Significantly different (P < 0.05)?	No
				Data analyzed
				Sample size, column A	24
				Sample size, column B	19

## Sheet: Fig3k
mLN pRPS6 LZ
	CD45.1/2	Gna13f/+	CD45.1/2	Cr2-cre Gna13f/f			Table Analyzed	mLN pRPS6 LZ		Table Analyzed	mLN pRPS6 LZ
	2.43841	2.60965
	3.08173	3.26946					Column B	Gna13f/+		Column D	Cr2-cre Gna13f/f
	2.80469	2.6828					vs.	vs.		vs.	vs.
	2.28325	2.39833					Column A	CD45.1/2		Column C	CD45.1/2
	2.5291	2.46841
	2.85642	2.76916					Paired t test			Paired t test
	2.63871	2.73136					P value	0.2212		P value	9.1425e-06
	2.46831	2.58392					P value summary	ns		P value summary	****
	2.28169	2.32464					Significantly different (P < 0.05)?	No		Significantly different (P < 0.05)?	Yes
			2.45499	2.81787			One- or two-tailed P value?	Two-tailed		One- or two-tailed P value?	Two-tailed
			2.70961	3.6019			t, df	t=1.327, df=8		t, df	t=9.901, df=8
			2.57088	3.2648			Number of pairs	9		Number of pairs	9
			2.59977	3.05127
			2.32702	2.87935			How big is the difference?			How big is the difference?
			2.72835	3.40152			Mean of differences (B - A)	0.0506		Mean of differences (D - C)	0.6148
			2.72275	3.555			SD of differences	0.1144		SD of differences	0.1863
			2.36102	2.76122			SEM of differences	0.03814		SEM of differences	0.06209
			2.2184	2.89303			95% confidence interval	-0.03734 to 0.1385		95% confidence interval	0.4716 to 0.7580
							R squared (partial eta squared)	0.1804		R squared (partial eta squared)	0.9245
							How effective was the pairing?			How effective was the pairing?
							Correlation coefficient (r)	0.9133		Correlation coefficient (r)	0.8717
							P value (one tailed)	0.0003		P value (one tailed)	0.0011
							P value summary	***		P value summary	**
							Was the pairing significantly effective?	Yes		Was the pairing significantly effective?	Yes

## Sheet: Fig3l
pLN pRPS6 LZ
	CD45.1/2	Gna13f/+	CD45.1/2	Cr2-cre Gna13f/f		Table Analyzed	pLN pRPS6 LZ		Table Analyzed	pLN pRPS6 LZ
	2.73539	3.0758
	2.77904	2.8622				Column B	Gna13f/+		Column D	Cr2-cre Gna13f/f
	2.35808	2.37806				vs.	vs.		vs.	vs.
	2.84584	2.65118				Column A	CD45.1/2		Column C	CD45.1/2
	3.15222	3.36716
	3.10769	3.48018				Paired t test			Paired t test
	3.52722	3.63982				P value	0.2172		P value	0.0207
	3.04534	2.84046				P value summary	ns		P value summary	*
	2.62083	2.69518				Significantly different (P < 0.05)?	No		Significantly different (P < 0.05)?	Yes
			2.94442	2.98707		One- or two-tailed P value?	Two-tailed		One- or two-tailed P value?	Two-tailed
			3.40488	3.33326		t, df	t=1.340, df=8		t, df	t=2.873, df=8
			2.50182	2.2407		Number of pairs	9		Number of pairs	9
			2.81114	2.14912
			2.90519	2.96356		How big is the difference?			How big is the difference?
			3.0892	2.93865		Mean of differences (B - A)	0.09093		Mean of differences (D - C)	-0.2887
			3.1264	2.3197		SD of differences	0.2037		SD of differences	0.3015
			3.40241	2.96577		SEM of differences	0.06789		SEM of differences	0.1005
			3.05122	2.74051		95% confidence interval	-0.06561 to 0.2475		95% confidence interval	-0.5205 to -0.05694
						R squared (partial eta squared)	0.1832		R squared (partial eta squared)	0.5077
						How effective was the pairing?			How effective was the pairing?
						Correlation coefficient (r)	0.8786		Correlation coefficient (r)	0.6731
						P value (one tailed)	0.0009		P value (one tailed)	0.0235
						P value summary	***		P value summary	*
						Was the pairing significantly effective?	Yes		Was the pairing significantly effective?	Yes

## Sheet: Fig3n
gMFI Ratio pRPS6 mLN
	littermate	Cr2-cre Gna13f/f		Table Analyzed	gMFI Ratio pRPS6 mLN
	2.8131	3.00824
	3.86986	4.19907		Column D	Cr2-cre Gna13f/f
	3.49882	4.63557		vs.	vs.
	2.73171	7.08447		Column C	littermate
	2.12913	4.51872
	2.1875	3.16176		Unpaired t test
	2.50893	3.34066		P value	0.022
	2.9619	3.96325		P value summary	*
	3.88983	4.19725		Significantly different (P < 0.05)?	Yes
		3.5619		One- or two-tailed P value?	Two-tailed
		2.94416		t, df	t=2.506, df=18
				How big is the difference?
				Mean of column C	2.955
				Mean of column D	4.056
				Difference between means (D - C) ± SEM	1.101 ± 0.4395
				95% confidence interval	0.1781 to 2.025
				R squared (eta squared)	0.2587
				F test to compare variances
				F, DFn, Dfd	3.081, 10, 8
				P value	0.1241
				P value summary	ns
				Significantly different (P < 0.05)?	No
				Data analyzed
				Sample size, column C	9
				Sample size, column D	11
