# Supplementary material for: Gα13 restricts nutrient driven proliferation in mucosal germinal centers
Source: Nat Immunol. 2024 Jul 18;25(9):1718–30. doi: 10.1038/s41590-024-01910-0 (PMC11362015; doi:10.1038/s41590-024-01910-0)
Supplement: Supplementary file 6 — Statistical source data. [file 41590_2024_1910_MOESM6_ESM.xlsx]

## Sheet: Fig4b
Nudul1		U46619
days of treatment	Nil	0.1 nM	1 nM	10 nM
0	100	100	100	100
2	113	118	103	83
4	114	120	97	69
6	112	109	81	52
8	110	106	65	40
10	115	101	59	32
OCI-Ly8					U46619
days of treatment	Nil				0.1nM				1nM				10nM
0	100	100	100	100	100	100	100	100	100	100	100	100	100	100	100	100
2	98	101	100	99	98	97	94	96	97	94	95	89	92	90	81	91
4	100	100	99	99	94	95	96	95	91	91	92	91	87	88	88	88
6	98	98	97	94	91	87	84	92	76	76	87	84	75	70	67	67
8	97	96	95	97	89	86	91	88	86	79	79	81	69	61	60	60
10	93	93	95	94	81	85	83	79	72	44	71	67	55	45	44	44
Dogkit				U46619
days of treatment	Nil			0.1nM			1nM			10nM
0	100	100	100	100	100	100	100	100	100	100	100	100
2	84	83	82	80	81	80	70	71	71	68	68	67
4	83	81	81	67	65	67	45	43	43	29	30	28
6	76	75	76	58	57	58	33	33	34	16	16	15
8	83	82	81	60	58	58	30	29	30	9	9	8
10	85	85	84	55	52	51	22	21	20	5	5	5

## Sheet: Fig4c
days of treatment	control sgRNA - Nil		control sgRNA - U46619
0	100		100
2	99	99	101	100
4	104	102	104	101
6	101	99	101	102
8	101	101	103	100
10	100	102	99	101
days of treatment	GNA13 sgRNA - Nil		GNA13 sgRNA - U46619
0	100		100
2	98	95	105	102
4	103	98	128	115
6	106	102	150	151
8	109	105	178	174
10	110	106	227	228

## Sheet: Fig4j
days of treatment	ARHGEF1 sgRNA - Nil		ARHGEF1 sgRNA - U46619
0	100		100
2	102	99	116	113
4	101	103	133	131
6	109	106	172	166
8	110	111	225	221
10	121	119	296	285

## Sheet: Fig4k
day of treatment	RIC8A- Nil		RIC8A- U46619
0	100		100
2	96	96	101	110
4	104	101	129	131
6	110	110	161	160
8	110	113	190	187
10	120	120	225	219

## Sheet: Fig4l
ratio GCB/FoB pLN mLN Ric8
	mLN		pLN			Table Analyzed	ratio GCB/FoB pLN mLN Ric8
	control	Ric8	control	Ric8
	1.01044	5.44118	1.20386	1.0802		Column B	Ric8 mLN
	0.883991	10.5576	0.884161	1.22167		vs.	vs.
	0.760835	6.28846	0.998379	1.80195		Column A	control mLN
	1.30132	2.86755	1.0034	0.920354
	0.949324	3.54622	0.804714	1.23798		Unpaired t test
						P value	0.008
						P value summary	**
						Significantly different (P < 0.05)?	Yes
						One- or two-tailed P value?	Two-tailed
						t, df	t=3.507, df=8
						How big is the difference?
						Mean of column A	0.9812
						Mean of column B	5.74
						Difference between means (D - B) ± SEM	4.759 ± 1.357
						95% confidence interval	1.630 to 7.888
						R squared (eta squared)	0.6059
						F test to compare variances
						F, DFn, Dfd	225.8, 4, 4
						P value	0.0001
						P value summary	***
						Significantly different (P < 0.05)?	Yes
						Data analyzed
						Sample size, column B	5
						Sample size, column D	5
