# Supplementary material for: Gα13 restricts nutrient driven proliferation in mucosal germinal centers
Source: Nat Immunol. 2024 Jul 18;25(9):1718–30. doi: 10.1038/s41590-024-01910-0 (PMC11362015; doi:10.1038/s41590-024-01910-0)
Supplement: Supplementary file 8 — Statistical source data. [file 41590_2024_1910_MOESM8_ESM.xlsx]

## Sheet: 5a
U46619	MYC (Expression realtive to GAPDH)
nil	0.0175855	0.0134331	0.0111849
1h	0.011922	0.0146967	0.0132157
3h	0.0100106	0.010114	0.00867292
6h	0.0146584	0.0155789	0.0161357
