# Supplementary material for: Gα13 restricts nutrient driven proliferation in mucosal germinal centers
Source: Nat Immunol. 2024 Jul 18;25(9):1718–30. doi: 10.1038/s41590-024-01910-0 (PMC11362015; doi:10.1038/s41590-024-01910-0)
Supplement: Supplementary file 10 — Statistical source data. [file 41590_2024_1910_MOESM10_ESM.xlsx]

## Sheet: Fig.6a
Day of treatment	DMSO			DMSO + U46			Rapamycin 50nM			Rapamycin 50nM + U46
0	100	100	100	100	100	100	100	100	100	100	100	100
2	119	112	118	147	149	140	110	114	115	107	119	125
4	132	135	139	216	210	218	120	118	116	158	140	155
6	139	139	145	252	262	269	121	119	121	197	189	199
Table Analyzed	Gna13 rapa 50 for stats		Table Analyzed	Gna13 rapa 50 for stats		Table Analyzed	Gna13 rapa 50 for stats
	Rapamycin 50nM + U46619 Day 2			Rapamycin 50nM + U46619 Day 4			Rapamycin 50nM + U46619 Day 6
	vs.			vs.			vs.
	U46619 Day 2			U46619 Day 4			U46619 Day 6
Unpaired t test			Unpaired t test			Unpaired t test
P value	0.0089		P value	0.0005		P value	0.0003
P value summary	**		P value summary	***		P value summary	***
Significantly different (P < 0.05)?	Yes		Significantly different (P < 0.05)?	Yes		Significantly different (P < 0.05)?	Yes
One- or two-tailed P value?	Two-tailed		One- or two-tailed P value?	Two-tailed		One- or two-tailed P value?	Two-tailed
t, df	t=4.759, df=4		t, df	t=10.50, df=4		t, df	t=11.37, df=4
How big is the difference?			How big is the difference?			How big is the difference?
Mean of U46619 Day 2	145.3		Mean of U46619 Day 4	214.7		Mean of U46619 Day 6	261
Mean of Rapamycin 50nM + U46619 Day 2	117		Mean of Rapamycin 50nM + U46619 Day 4	151		Mean of Rapamycin 50nM + U46619 Day 6	195
Difference between means (J - I) ± SEM	-28.33 ± 5.954		Difference between means (L - K) ± SEM	-63.67 ± 6.064		Difference between means (N - M) ± SEM	-66.00 ± 5.802
95% confidence interval	-44.86 to -11.80		95% confidence interval	-80.50 to -46.83		95% confidence interval	-82.11 to -49.89
R squared (eta squared)	0.8499		R squared (eta squared)	0.965		R squared (eta squared)	0.97
F test to compare variances			F test to compare variances			F test to compare variances
F, DFn, Dfd	3.761, 2, 2		F, DFn, Dfd	5.365, 2, 2		F, DFn, Dfd	2.607, 2, 2
P value	0.4201		P value	0.3142		P value	0.5545
P value summary	ns		P value summary	ns		P value summary	ns
Significantly different (P < 0.05)?	No		Significantly different (P < 0.05)?	No		Significantly different (P < 0.05)?	No
Data analyzed			Data analyzed			Data analyzed
Sample size, column I	3		Sample size, column K	3		Sample size, column M	3
Sample size, column J	3		Sample size, column L	3		Sample size, column N	3

## Sheet: Fig.6c
	%Myc+ in LZ GCB mLN											deltaMyc+ LZ GCB (%) (Cr2-cre Gna13f/f-CD45.1/2)
	vehicle		rapamycin
	CD45.1/2	Cr2-cre Gna13f/f	CD45.1/2	Cr2-cre Gna13f/f									vehicle	rapamycin
	3.09	9.99											6.9
	5.88	7.64											1.76
	3.99	10.5											6.51
	4.07	7.58											3.51
	3.45	9.81											6.36
	3.84	9.81											5.97
			3.84	5.28										1.44
			2.08	3.98										1.9
			3.22	3.55										0.33
			3.55	6.78										3.23
			3.67	4.53										0.86
			2.37	8.28										5.91
			2.56	3.86										1.3
Table Analyzed	%Myc+ in LZ GCB mLN		Table Analyzed	%Myc+ in LZ GCB mLN		Table Analyzed	%Myc+ in LZ GCB mLN		Table Analyzed	%Myc+ in LZ GCB mLN			Table Analyzed	deltaMyc+ LZ GCB (%) (Cr2-cre Gna13f/f-CD45.1/2)
Column B	Cr2-cre Gna13f/f vehicle		Column D	Cr2-cre Gna13f/f rapamycin		Column C	CD45.1/2 rapamycin		Column D	Cr2-cre Gna13f/f rapamycin			Column B	rapamycin
vs.	vs.		vs.	vs.		vs.	vs.		vs.	vs.			vs.	vs.
Column A	CD45.1/2 vehicle		Column C	CD45.1/2 rapamycin		Column A	CD45.1/2 vehicle		Column B	Cr2-cre Gna13f/f vehicle			Column A	vehicle
Paired t test			Paired t test			Unpaired t test			Unpaired t test				Unpaired t test
P value	0.0017		P value	0.0245		P value	0.0512		P value	0.0007			P value	0.0185
P value summary	**		P value summary	*		P value summary	ns		P value summary	***			P value summary	*
Significantly different (P < 0.05)?	Yes		Significantly different (P < 0.05)?	Yes		Significantly different (P < 0.05)?	No		Significantly different (P < 0.05)?	Yes			Significantly different (P < 0.05)?	Yes
One- or two-tailed P value?	Two-tailed		One- or two-tailed P value?	Two-tailed		One- or two-tailed P value?	Two-tailed		One- or two-tailed P value?	Two-tailed			One- or two-tailed P value?	Two-tailed
t, df	t=6.144, df=5		t, df	t=2.984, df=6		t, df	t=2.187, df=11		t, df	t=4.676, df=11			t, df	t=2.761, df=11
Number of pairs	6		Number of pairs	7
						How big is the difference?			How big is the difference?				How big is the difference?
How big is the difference?			How big is the difference?			Mean of column A	4.053		Mean of column B	9.222			Mean of column A	5.168
Mean of differences (B - A)	5.168		Mean of differences (D - C)	2.139		Mean of column C	3.041		Mean of column D	5.18			Mean of column B	2.139
SD of differences	2.06		SD of differences	1.896		Difference between means (C - A) ± SEM	-1.012 ± 0.4627		Difference between means (D - B) ± SEM	-4.042 ± 0.8644			Difference between means (B - A) ± SEM	-3.030 ± 1.097
SEM of differences	0.8412		SEM of differences	0.7166		95% confidence interval	-2.030 to 0.006514		95% confidence interval	-5.944 to -2.139			95% confidence interval	-5.445 to -0.6144
95% confidence interval	3.006 to 7.331		95% confidence interval	0.3851 to 3.892		R squared (eta squared)	0.303		R squared (eta squared)	0.6653			R squared (eta squared)	0.4093
R squared (partial eta squared)	0.883		R squared (partial eta squared)	0.5975
						F test to compare variances			F test to compare variances				F test to compare variances
How effective was the pairing?			How effective was the pairing?			F, DFn, Dfd	1.916, 5, 6		F, DFn, Dfd	1.894, 6, 5			F, DFn, Dfd	1.181, 5, 6
Correlation coefficient (r)	-0.6846		Correlation coefficient (r)	-0.01337		P value	0.4514		P value	0.5001			P value	0.8317
P value (one tailed)	0.0667		P value (one tailed)	0.4887		P value summary	ns		P value summary	ns			P value summary	ns
P value summary	ns		P value summary	ns		Significantly different (P < 0.05)?	No		Significantly different (P < 0.05)?	No			Significantly different (P < 0.05)?	No
Was the pairing significantly effective?	No		Was the pairing significantly effective?	No
						Data analyzed			Data analyzed				Data analyzed
						Sample size, column A	6		Sample size, column B	6			Sample size, column A	6
						Sample size, column C	7		Sample size, column D	7			Sample size, column B	7

## Sheet: Fig.6d
	% Brdu+ mLN GCB												deltaBrdU+ GCB (%) (Cr2-cre Gna13f/f-CD45.1/2
	vehicle		Rapamycin
	CD45.1/2	Cr2-cre Gna13f/f	CD45.1/2	Cr2-cre Gna13f/f									vehicle	rapamycin
	17	19.1											2.1
	23.9	30.5											6.6
	17.5	21.3											3.8
	16.2	21.4											5.2
	17.8	24.8											7
	18.5	23											4.5
			12.8	15.9										3.1
			12.5	11.6										-0.9
			9.22	10.4										1.18
			17	21.2										4.2
			17.2	18										0.8
			14.5	19.2										4.7
			14.6	14										-0.6
Table Analyzed	% Brdu+ mLN GCB		Table Analyzed	% Brdu+ mLN GCB		Table Analyzed	% Brdu+ mLN GCB		Table Analyzed	% Brdu+ mLN GCB			Table Analyzed	deltaBrdU+ GCB (%) (Cr2-cre Gna13f/f-CD45.1/2
Column B	Cr2-cre Gna13f/f vehicle		Column D	Cr2-cre Gna13f/f rapamycin		Column C	CD45.1/2 rapamycin		Column D	Cr2-cre Gna13f/f rapamycin			Column B	rapamycin
vs.	vs.		vs.	vs.		vs.	vs.		vs.	vs.			vs.	vs.
Column A	CD45.1/2 vehicle		Column C	CD45.1/2 rapamycin		Column A	CD45.1/2 vehicle		Column B	Cr2-cre Gna13f/f vehicle			Column A	vehicle
Paired t test			Paired t test			Unpaired t test			Unpaired t test				Unpaired t test
P value	0.0012		P value	0.0806		P value	0.0139		P value	0.0057			P value	0.0212
P value summary	**		P value summary	ns		P value summary	*		P value summary	**			P value summary	*
Significantly different (P < 0.05)?	Yes		Significantly different (P < 0.05)?	No		Significantly different (P < 0.05)?	Yes		Significantly different (P < 0.05)?	Yes			Significantly different (P < 0.05)?	Yes
One- or two-tailed P value?	Two-tailed		One- or two-tailed P value?	Two-tailed		One- or two-tailed P value?	Two-tailed		One- or two-tailed P value?	Two-tailed			One- or two-tailed P value?	Two-tailed
t, df	t=6.544, df=5		t, df	t=2.099, df=6		t, df	t=2.923, df=11		t, df	t=3.422, df=11			t, df	t=2.685, df=11
Number of pairs	6		Number of pairs	7
						How big is the difference?			How big is the difference?				How big is the difference?
How big is the difference?			How big is the difference?			Mean of column A	18.48		Mean of column B	23.35			Mean of column A	4.867
Mean of differences (B - A)	4.867		Mean of differences (D - C)	1.783		Mean of column C	13.97		Mean of column D	15.76			Mean of column B	1.783
SD of differences	1.822		SD of differences	2.247		Difference between means (C - A) ± SEM	-4.509 ± 1.543		Difference between means (D - B) ± SEM	-7.593 ± 2.219			Difference between means (B - A) ± SEM	-3.084 ± 1.149
SEM of differences	0.7437		SEM of differences	0.8493		95% confidence interval	-7.904 to -1.114		95% confidence interval	-12.48 to -2.709			95% confidence interval	-5.612 to -0.5557
95% confidence interval	2.955 to 6.778		95% confidence interval	-0.2952 to 3.861		R squared (eta squared)	0.4372		R squared (eta squared)	0.5156			R squared (eta squared)	0.3959
R squared (partial eta squared)	0.8954		R squared (partial eta squared)	0.4235
						F test to compare variances			F test to compare variances				F test to compare variances
How effective was the pairing?			How effective was the pairing?			F, DFn, Dfd	1.012, 6, 5		F, DFn, Dfd	1.003, 6, 5			F, DFn, Dfd	1.521, 6, 5
Correlation coefficient (r)	0.9171		Correlation coefficient (r)	0.8386		P value			P value				P value	0.6619
P value (one tailed)	0.005		P value (one tailed)	0.0092		P value summary			P value summary				P value summary	ns
P value summary	**		P value summary	**		Significantly different (P < 0.05)?	No		Significantly different (P < 0.05)?	No			Significantly different (P < 0.05)?	No
Was the pairing significantly effective?	Yes		Was the pairing significantly effective?	Yes
						Data analyzed			Data analyzed				Data analyzed
						Sample size, column A	6		Sample size, column B	6			Sample size, column A	6
						Sample size, column C	7		Sample size, column D	7			Sample size, column B	7

## Sheet: Fig.6e
	ratio CD45.2 GCB/ CD45.2 FoB							mLN GCB (% of live)
	vehicle	+aCD4						vehicle (WT)	+aCD4 (WT)	vehicle (Gna13 KO)	+aCD4 (Gna13 KO)
	3.77551							0.5072		0.647
	2.88263							0.4626		0.7424
	3.68508							0.0537		0.1071
	2.86228							0.5171		0.4775
	2.38953							0.6405		0.4512
	4.03774							0.28		0.52
	3.25							0.2		0.3
	6.53333							0.74		1.63
	3.62914							0.58		0.7
	5.55556							0.34		1.42
		3.12174							0.1996		0.5134
		4.56291							0.1115		0.2515
		2.6413							0.1235		0.1169
		4.54918							0.1438		0.1792
		3.11194							0.0823		0.418
		4.48408							0.1633		0.3945
		4.95376							0.11		0.7
		4.45283							0.17		0.41
		4.4527							0.054		0.11
		4.8625							0.12		0.43
	Column B	+aCD4					Table Analyzed	mLN GCB (% of live)		Table Analyzed	mLN GCB (% of live)
	vs.	vs.
	Column A	vehicle					Column B	+aCD4 (WT)		Column D	+aCD4 (Gna13 KO)
							vs.	vs.		vs.	vs.
	Unpaired t test						Column A	vehicle WT		Column C	vehicle (Gna13 KO)
	P value	0.5964
	P value summary	ns					Unpaired t test			Unpaired t test
	Significantly different (P < 0.05)?	No					P value	0.0003		P value	0.0459
	One- or two-tailed P value?	Two-tailed					P value summary	***		P value summary	*
	t, df	t=0.5391, df=18					Significantly different (P < 0.05)?	Yes		Significantly different (P < 0.05)?	Yes
							One- or two-tailed P value?	Two-tailed		One- or two-tailed P value?	Two-tailed
	How big is the difference?						t, df	t=4.459, df=18		t, df	t=2.144, df=18
	Mean of column A	3.86
	Mean of column B	4.119					How big is the difference?			How big is the difference?
	Difference between means (B - A) ± SEM	0.2592 ± 0.4808					Mean of column A	0.4321		Mean of column C	0.6995
	95% confidence interval	-0.7510 to 1.269					Mean of column B	0.1278		Mean of column D	0.3524
	R squared (eta squared)	0.01589					Difference between means (C - A) ± SEM	-0.3043 ± 0.06825		Difference between means (D - B) ± SEM	-0.3472 ± 0.1619
							95% confidence interval	-0.4477 to -0.1609		95% confidence interval	-0.6874 to -0.006976
	F test to compare variances						R squared (eta squared)	0.5248		R squared (eta squared)	0.2034
	F, DFn, Dfd	2.367, 9, 9
	P value	0.2153					F test to compare variances			F test to compare variances
	P value summary	ns					F, DFn, Dfd	24.21, 9, 9		F, DFn, Dfd	6.455, 9, 9
	Significantly different (P < 0.05)?	No					P value	<0.0001		P value	0.0105
							P value summary	****		P value summary	*
	Data analyzed						Significantly different (P < 0.05)?	Yes		Significantly different (P < 0.05)?	Yes
	Sample size, column A	10
	Sample size, column B	10					Data analyzed			Data analyzed
							Sample size, column A	10		Sample size, column B	10
							Sample size, column C	10		Sample size, column D	10

## Sheet: Fig.6g
	Aid-Cas9 ratio sgRNA+GCB/sgrna+FoB								Aid-Cas9 Gna13f/f ratio sgRNA+GCB/sgrna+FoB
	mLN								mLN		pLN		PP
	control	S1pr3							control	S1pr3	control	S1pr3	control	S1pr3
	1.09948	0.901042							1.09873	0.702128	0.641447	0.846995	1.32468	1.24747
	0.826855	0.897163							0.947368	0.681979	0.913043	0.730909	1.1023	0.896057
	1.10843	0.657224							1.14615	0.428571	0.798365	1.14925	1.14987	1.04739
	1.17921	1.86525							0.814721	1.06881	0.78125	0.860465	0.656331	1.38914
	0.842353	2.84314							0.922897	0.277011	0.925659	1.08614	1.10922	0.792857
	1.00539	0.87037							1.01415	0.836276	1.03487	1.05145	1.21011	1.21232
	1.15362	1.15403							0.732657	0.328967	0.949324	0.952381	1.07155	0.880292
	1.4723	0.862069							1.04233	1.10891	1.07473	1.03877	1.23633	0.921348
	0.945578	0.646258							0.915702	0.322059	0.956594	1.01322	0.917785	0.991202
	1.07383	1.15897							1.10133	0.275693	0.947547	1.0298	1.0437	1.20163
	Table Analyzed	Aid-Cas9 ratio sgRNA+GCB/sgrna+FoB							Table Analyzed	Aid-Cas9 Gna13f/f ratio sgRNA+GCB/sgrna+FoB	Table Analyzed	Aid-Cas9 Gna13f/f ratio sgRNA+GCB/sgrna+FoB	Table Analyzed	Aid-Cas9 Gna13f/f ratio sgRNA+GCB/sgrna+FoB
	Column B	mLN S1pr3							Column B	mLN S1pr3	Column D	pLN S1pr3	Column F	PP S1pr3
	vs.	vs.							vs.	vs.	vs.	vs.	vs.	vs.
	Column A	mLN control							Column A	mLN control	Column C	pLN control	Column E	PP control
	Unpaired t test								Unpaired t test		Unpaired t test		Unpaired t test
	P value	0.6123							P value	0.0035	P value	0.2148	P value	0.7799
	P value summary	ns							P value summary	**	P value summary	ns	P value summary	ns
	Significantly different (P < 0.05)?	No							Significantly different (P < 0.05)?	Yes	Significantly different (P < 0.05)?	No	Significantly different (P < 0.05)?	No
	One- or two-tailed P value?	Two-tailed							One- or two-tailed P value?	Two-tailed	One- or two-tailed P value?	Two-tailed	One- or two-tailed P value?	Two-tailed
	t, df	t=0.5157, df=18							t, df	t=3.353, df=18	t, df	t=1.286, df=18	t, df	t=0.2837, df=18
	How big is the difference?								How big is the difference?		How big is the difference?		How big is the difference?
	Mean of column A	1.071							Mean of column A	0.9736	Mean of column C	0.9023	Mean of column E	1.082
	Mean of column B	1.186							Mean of column B	0.603	Mean of column D	0.9759	Mean of column F	1.058
	Difference between means (B - A) ± SEM	0.1148 ± 0.2227							Difference between means (F - E) ± SEM	-0.3706 ± 0.1105	Difference between means (B - A) ± SEM	0.07366 ± 0.05729	Difference between means (H - G) ± SEM	-0.02422 ± 0.08537
	95% confidence interval	-0.3530 to 0.5827							95% confidence interval	-0.6028 to -0.1384	95% confidence interval	-0.04670 to 0.1940	95% confidence interval	-0.2036 to 0.1551
	R squared (eta squared)	0.01456							R squared (eta squared)	0.3845	R squared (eta squared)	0.08412	R squared (eta squared)	0.00445
	F test to compare variances								F test to compare variances		F test to compare variances		F test to compare variances
	F, DFn, Dfd	13.23, 9, 9							F, DFn, Dfd	5.956, 9, 9	F, DFn, Dfd	1.014, 9, 9	F, DFn, Dfd	1.085, 9, 9
	P value	0.0007							P value	0.0139	P value	0.9843	P value	0.9053
	P value summary	***							P value summary	*	P value summary	ns	P value summary	ns
	Significantly different (P < 0.05)?	Yes							Significantly different (P < 0.05)?	Yes	Significantly different (P < 0.05)?	No	Significantly different (P < 0.05)?	No
	Data analyzed								Data analyzed		Data analyzed		Data analyzed
	Sample size, column A	10							Sample size, column E	10	Sample size, column A	10	Sample size, column G	10
	Sample size, column B	10							Sample size, column F	10	Sample size, column B	10	Sample size, column H	10

## Sheet: Fig.6h
	ratio CD45.2 GCB/ CD45.2 FoB							mLN GCB % of live
	control	AVNM						control (WT)	AVNM (WT)	control (Gna13)	AVNM (Gna13 KO)
	3.97931							0.33		0.45
	3.05036							0.23		0.17
	3.7305							0.32		0.35
	5.81148							0.22		0.53
	3.75735							0.48		0.51
	2.83007							0.53		0.41
	4.63699							0.31		0.65
	4.21127							0.18		0.26
	3.64516							0.28		0.6
	3.96757							0.25		0.72
	5.54167							0.26		1.13
	3.51282							0.44		0.55
	6.49138							0.16		0.49
	3.88							0.36		0.35
	3.42458							0.53		0.87
	5.04895							0.32		0.87
	3.62658							0.41		0.57
	5.04938							0.3		1.46
		3.45783							0.48		0.65
		4.98413							0.29		0.49
		2.55652							0.86		0.36
		4.6015							0.52		0.82
		4.21477							0.4		0.68
		1.21986							0.36		0.074
		3.57325							0.94		1.2
		4.15385							0.63		0.93
		1.81955							0.44		0.14
		5.08966							0.28		0.78
		4.33871							1		1.23
		5.05405							0.33		1.02
		4.25926							0.65		1.52
		4.27358							0.92		0.78
		4.40476							0.56		1.71
		3.28646							1.03		1.81
		4.05263							1.2		1.98
		3.57292							0.63		1.43
		5							0.69		2.35
		4.2							0.85		1.64
	Table Analyzed	ratio CD45.2 GCB/ CD45.2 FoB
								Table Analyzed	mLN GCB % of live	Table Analyzed	mLN GCB % of live
	Column B	AVNM
	vs.	vs.						Column B	AVNM (WT)	Column D	AVNM (Gna13 KO)
	Column A	control						vs.	vs.	vs.	vs.
								Column A	control (WT)	Column C	control (Gna13)
	Unpaired t test
	P value	0.3301						Unpaired t test		Unpaired t test
	P value summary	ns						P value	3.90098e-05	P value	0.0065
	Significantly different (P < 0.05)?	No						P value summary	****	P value summary	**
	One- or two-tailed P value?	Two-tailed						Significantly different (P < 0.05)?	Yes	Significantly different (P < 0.05)?	Yes
	t, df	t=0.9873, df=36						One- or two-tailed P value?	Two-tailed	One- or two-tailed P value?	Two-tailed
								t, df	t=4.686, df=36	t, df	t=2.890, df=36
	How big is the difference?
	Mean of column A	4.233						How big is the difference?		How big is the difference?
	Mean of column B	3.906						Mean of column A	0.3283	Mean of column C	0.6078
	Difference between means (B - A) ± SEM	-0.3274 ± 0.3316						Mean of column B	0.653	Mean of column D	1.08
	95% confidence interval	-1.000 to 0.3452						Difference between means (C - A) ± SEM	0.3247 ± 0.06928	Difference between means (D - B) ± SEM	0.4719 ± 0.1633
	R squared (eta squared)	0.02636						95% confidence interval	0.1842 to 0.4652	95% confidence interval	0.1407 to 0.8031
								R squared (eta squared)	0.3789	R squared (eta squared)	0.1883
	F test to compare variances
	F, DFn, Dfd	1.104, 19, 17						F test to compare variances		F test to compare variances
	P value	0.8433						F, DFn, Dfd	6.058, 19, 17	F, DFn, Dfd	3.907, 19, 17
	P value summary	ns						P value	0.0005	P value	0.0068
	Significantly different (P < 0.05)?	No						P value summary	***	P value summary	**
								Significantly different (P < 0.05)?	Yes	Significantly different (P < 0.05)?	Yes
	Data analyzed
	Sample size, column A	18						Data analyzed		Data analyzed
	Sample size, column B	20						Sample size, column A	18	Sample size, column B	18
								Sample size, column C	20	Sample size, column D	20

## Sheet: Fig. 6i
mLN GCB (% of live cells)
	control	Cr2-cre Gna13f/f
	0.82	1.94
	0.78	1.76
	0.26	0.47
	1.28	1.69
	0.21	2.44
	1.35	0.66
	1.04	0.61
	0.93	0.78
	1.12	1.21
	0.34	1.01
	1.26	1.41
	1.22	2.23
	1.41	1
	1.08	2.45
	0.5	2.2
	0.83
	1.16
	1.97
	3.06
	0.23
	0.43
	0.61
	1.01
	0.35
	1.35
	1.08
	Table Analyzed	mLN GCB (% of live cells)
	Column B	Cr2-cre Gna13f/f
	vs.	vs.
	Column A	control
	Unpaired t test
	P value	0.0296
	P value summary	*
	Significantly different (P < 0.05)?	Yes
	One- or two-tailed P value?	Two-tailed
	t, df	t=2.258, df=39
	How big is the difference?
	Mean of column A	0.9877
	Mean of column B	1.457
	Difference between means (C - A) ± SEM	0.4696 ± 0.2080
	95% confidence interval	0.04898 to 0.8903
	R squared (eta squared)	0.1156
	F test to compare variances
	F, DFn, Dfd	1.293, 14, 25
	P value	0.5569
	P value summary	ns
	Significantly different (P < 0.05)?	No
	Data analyzed
	Sample size, column A	26
	Sample size, column C	15

## Sheet: Fig. 6j
mLN Myc+ LZ GCB (%)
	Ctrl	Cr2-cre Gna13f/f
	7.06	12.8
	8.17	8.68
	5.93	4.91
	7.67	5.4
	5.13	9.44
	5.25	4.94
	7.26	5.75
	4.66	11
	6.53	6.84
	5.7	8.43
	9.13	6.49
	4.66	4.63
	5.34	4.43
	7.18	8.33
	3.6	5.15
	6.01
	4.98
	4.75
	4.47
	1.76
	1.97
	1.81
	4.47
	4.33
	7.89
	6.18
	Table Analyzed	mLN Myc+ LZ GCB (%)
	Column B	Cr2-cre Gna13f/f
	vs.	vs.
	Column A	Ctrl
	Unpaired t test
	P value	0.0203
	P value summary	*
	Significantly different (P < 0.05)?	Yes
	One- or two-tailed P value?	Two-tailed
	t, df	t=2.419, df=39
	How big is the difference?
	Mean of column A	5.457
	Mean of column B	7.148
	Difference between means (C - A) ± SEM	1.691 ± 0.6990
	95% confidence interval	0.2769 to 3.104
	R squared (eta squared)	0.1305
	F test to compare variances
	F, DFn, Dfd	1.784, 14, 25
	P value	0.2007
	P value summary	ns
	Significantly different (P < 0.05)?	No
	Data analyzed
	Sample size, column A	26
	Sample size, column C	15

## Sheet: Fig. 6k
	ratio CD45.2 GCB/ CD45.2 FoB mLN								mLN GCB (% of live)
	Fed	Fasted							Fed (WT)	Fasted (WT)	Fed (Gna13 KO)	Fasted (Gna13 KO)
	3.04724								0.4		0.49
	4.52239								0.31		0.55
	4.25833								0.25		0.59
	4.29932								0.34		0.66
	2.44586								0.36		0.25
	5.78169								0.37		0.74
	2.09845								0.65		0.87
	4.01212								0.64		1.15
	3.64744								0.6		0.38
	2.70647								0.24		1.23
	8.24219								0.74		0.47
	4.28221								0.28		0.44
	5.10938								0.5		0.54
		3.05								0.23		0.7
		3.41463								0.11		0.25
		4.00787								0.24		0.036
		2.12621								0.19		0.42
		3.16547								0.21		0.26
		2.72								0.27		0.28
		3.17089								0.18		0.28
		3.12435								0.42		0.45
		3.38532								0.47		0.37
		2.79424								0.29		0.24
		1.99377								0.46		0.35
		3.32178								0.4		0.3
	Table Analyzed	ratio CD45.2 GCB/CD45.2 FoB mLN							Table Analyzed	mLN GCB % of total	Table Analyzed	mLN GCB % of total
	Column B	Fasted							Column B	Fasted (WT)	Column D	Fasted (Gna13 KO)
	vs.	vs.							vs.	vs.	vs.	vs.
	Column A	Fed							Column A	Fed (WT)	Column C	Fed (Gna13 KO)
	Unpaired t test								Unpaired t test		Unpaired t test
	P value	0.0263							P value	0.0201	P value	0.0028
	P value summary	*							P value summary	*	P value summary	**
	Significantly different (P < 0.05)?	Yes							Significantly different (P < 0.05)?	Yes	Significantly different (P < 0.05)?	Yes
	One- or two-tailed P value?	Two-tailed							One- or two-tailed P value?	Two-tailed	One- or two-tailed P value?	Two-tailed
	t, df	t=2.375, df=23							t, df	t=2.497, df=23	t, df	t=3.341, df=23
	How big is the difference?								How big is the difference?		How big is the difference?
	Mean of column A	4.189							Mean of column A	0.4369	Mean of column C	0.6431
	Mean of column B	3.023							Mean of column B	0.2892	Mean of column D	0.328
	Difference between means (B - A) ± SEM	-1.166 ± 0.4909							Difference between means (C - A) ± SEM	-0.1478 ± 0.05916	Difference between means (D - B) ± SEM	-0.3151 ± 0.09430
	95% confidence interval	-2.181 to -0.1503							95% confidence interval	-0.2701 to -0.02537	95% confidence interval	-0.5101 to -0.1200
	R squared (eta squared)	0.1969							R squared (eta squared)	0.2133	R squared (eta squared)	0.3268
	F test to compare variances								F test to compare variances		F test to compare variances
	F, DFn, Dfd	8.396, 12, 11							F, DFn, Dfd	2.004, 12, 11	F, DFn, Dfd	3.367, 12, 11
	P value	0.0013							P value	0.2598	P value	0.0533
	P value summary	**							P value summary	ns	P value summary	ns
	Significantly different (P < 0.05)?	Yes							Significantly different (P < 0.05)?	No	Significantly different (P < 0.05)?	No
	Data analyzed								Data analyzed		Data analyzed
	Sample size, column A	13							Sample size, column A	13	Sample size, column B	13
	Sample size, column B	12							Sample size, column C	12	Sample size, column D	12

## Sheet: Fig. 6l
	Aid-Cas9 ratio sgRNA+GCB/sgrna+FoB mLN										Aid-Cas9 Gna13f/f ratio sgRNA+GCB/sgrna+FoB mLN
	control	Cpt2	Slc2a1	Rraga							control	Cpt2	Slc2a1	Rraga
	1.00539	0.737201	0.784217	0.484716							0.878561	0.842623	0.936351	0.719745
	1.15362	0.895753	0.958065	0.689243							0.905719	0.953642	1.07157	0.371522
	1.4723	0.62776	0.959399	0.773743							0.988636	0.886633	0.820122	0.630376
	0.945578	0.831715	0.868613	0.739766							0.865889	1.13458	0.794992	0.520064
	1.07383	0.777778	0.874644								1.0149	0.938053	0.517382
	1.06082	0.984018	0.948854								0.943878	1.1962	0.864162
	0.872857	0.811377	0.876565								0.890203	0.555215	0.977707
	0.912117	1.06557	0.588525								1.08021	0.530343	0.863216
	1.14557	0.833017	0.998328								0.959459	0.900826	0.833049
	0.901526	1.12218									0.923497	0.982456	1.13396
	0.890181										1.1896		0.5919
	1.16167										0.763425		0.844517
	1.03901										0.922356		0.606299
	1.34403										1.04677
	1.10761										0.844702
											0.655738
	Table Analyzed	Aid-Cas9 ratio sgRNA+GCB/sgrna+FoB mLN	Table Analyzed	Aid-Cas9 ratio sgRNA+GCB/sgrna+FoB mLN	Table Analyzed	Aid-Cas9 ratio sgRNA+GCB/sgrna+FoB mLN					1.29319
											1
	Column B	Cpt2	Column C	Slc2a1	Column D	Rraga					0.969925
	vs.	vs.	vs.	vs.	vs.	vs.					0.916058
	Column A	control	Column A	control	Column A	control
											Table Analyzed	Aid-Cas9 Gna13f/f ratio sgRNA+GCB/sgrna+FoB mLN	Table Analyzed	Aid-Cas9 Gna13f/f ratio sgRNA+GCB/sgrna+FoB mLN	Table Analyzed	Aid-Cas9 Gna13f/f ratio sgRNA+GCB/sgrna+FoB mLN
	Unpaired t test		Unpaired t test		Unpaired t test
	P value	0.0055	P value	0.0059	P value	0.0004					Column B	Cpt2	Column C	Slc2a1	Column D	Rraga
	P value summary	**	P value summary	**	P value summary	***					vs.	vs.	vs.	vs.	vs.	vs.
	Significantly different (P < 0.05)?	Yes	Significantly different (P < 0.05)?	Yes	Significantly different (P < 0.05)?	Yes					Column A	control	Column A	control	Column A	control
	One- or two-tailed P value?	Two-tailed	One- or two-tailed P value?	Two-tailed	One- or two-tailed P value?	Two-tailed
	t, df	t=3.062, df=23	t, df	t=3.048, df=22	t, df	t=4.351, df=17					Unpaired t test		Unpaired t test		Unpaired t test
											P value	0.3552	P value	0.0425	P value	3.95219e-05
	How big is the difference?		How big is the difference?		How big is the difference?						P value summary	ns	P value summary	*	P value summary	****
	Mean of column A	1.072	Mean of column A	1.072	Mean of column A	1.072					Significantly different (P < 0.05)?	No	Significantly different (P < 0.05)?	Yes	Significantly different (P < 0.05)?	Yes
	Mean of column B	0.8686	Mean of column C	0.873	Mean of column D	0.6719					One- or two-tailed P value?	Two-tailed	One- or two-tailed P value?	Two-tailed	One- or two-tailed P value?	Two-tailed
	Difference between means (B - A) ± SEM	-0.2038 ± 0.06655	Difference between means (C - A) ± SEM	-0.1994 ± 0.06542	Difference between means (D - A) ± SEM	-0.4005 ± 0.09205					t, df	t=0.9401, df=28	t, df	t=2.116, df=31	t, df	t=5.119, df=22
	95% confidence interval	-0.3414 to -0.06610	95% confidence interval	-0.3351 to -0.06371	95% confidence interval	-0.5948 to -0.2063
	R squared (eta squared)	0.2896	R squared (eta squared)	0.2969	R squared (eta squared)	0.5269					How big is the difference?		How big is the difference?		How big is the difference?
											Mean of column A	0.9526	Mean of column A	0.9526	Mean of column A	0.9526
	F test to compare variances		F test to compare variances		F test to compare variances						Mean of column B	0.8921	Mean of column C	0.835	Mean of column D	0.5604
	F, DFn, Dfd	1.259, 14, 9	F, DFn, Dfd	1.850, 14, 8	F, DFn, Dfd	1.723, 14, 3					Difference between means (B - A) ± SEM	-0.06058 ± 0.06444	Difference between means (C - A) ± SEM	-0.1176 ± 0.05559	Difference between means (D - A) ± SEM	-0.3922 ± 0.07662
	P value	0.745	P value	0.3849	P value	0.725					95% confidence interval	-0.1926 to 0.07142	95% confidence interval	-0.2310 to -0.004244	95% confidence interval	-0.5511 to -0.2333
	P value summary	ns	P value summary	ns	P value summary	ns					R squared (eta squared)	0.0306	R squared (eta squared)	0.1262	R squared (eta squared)	0.5436
	Significantly different (P < 0.05)?	No	Significantly different (P < 0.05)?	No	Significantly different (P < 0.05)?	No
											F test to compare variances		F test to compare variances		F test to compare variances
	Data analyzed		Data analyzed		Data analyzed						F, DFn, Dfd	2.398, 9, 19	F, DFn, Dfd	1.709, 12, 19	F, DFn, Dfd	1.180, 3, 19
	Sample size, column A	15	Sample size, column A	15	Sample size, column A	15					P value	0.1039	P value	0.2866	P value	0.6877
	Sample size, column B	10	Sample size, column C	9	Sample size, column D	4					P value summary	ns	P value summary	ns	P value summary	ns
											Significantly different (P < 0.05)?	No	Significantly different (P < 0.05)?	No	Significantly different (P < 0.05)?	No
											Data analyzed		Data analyzed		Data analyzed
											Sample size, column A	20	Sample size, column A	20	Sample size, column A	20
											Sample size, column B	10	Sample size, column C	13	Sample size, column D	4
										mLN_Slc2a1_10.fcs
										mLN_Slc2a1_11.fcs
										mLN_Slc2a1_12.fcs
										mLN_Slc2a1_13.fcs
										mLN_Slc2a1_14.fcs
