# Supplementary material for: Gα13 restricts nutrient driven proliferation in mucosal germinal centers
Source: Nat Immunol. 2024 Jul 18;25(9):1718–30. doi: 10.1038/s41590-024-01910-0 (PMC11362015; doi:10.1038/s41590-024-01910-0)
Supplement: Supplementary file 11 — Statistical source data. [file 41590_2024_1910_MOESM11_ESM.xlsx]

## Sheet: Fig. 7b
Live GNA13 sgRNA+ cells (% day 0)
	Days of Treatment	Nil +Glutamine						U46619 + Glutamine						Nil - no Glutamine						U46619 - no Glutamine
	0	100	100	100	100	100	100	100	100	100	100	100	100	100	100	100	100	100	100	100	100	100	100	100	100
	2	115	112	113	105	105	104	190	184	182	165	167	164	103	97	102	88	92	91	165	151	159	149	144	145
	4	108	106	114	100	104	106	239	236	236	222	218	217	107	111	97	95	98	94	173	168	161	147	142	148
	6	120	121	129	103	102	104	298	297	298	319	320	337	140	149	159	83	91	90	228	227	239	171	161	191
	Table Analyzed	Day 2		Table Analyzed	Day 4		Table Analyzed	Day 6
		U46619 no Glutamine Day 2			U46619 no Glutamine Day 4			U46619 no Glutamine Day 6
		vs.			vs.			vs.
		U46619 + Glutamine Day 2			U46619 + Glutamine Day 4			U46619 + Glutamine Day 6
	Unpaired t test			Unpaired t test			Unpaired t test
	P value	0.0023		P value	7.50823e-07		P value	2.83378e-05
	P value summary	**		P value summary	****		P value summary	****
	Significantly different (P < 0.05)?	Yes		Significantly different (P < 0.05)?	Yes		Significantly different (P < 0.05)?	Yes
	One- or two-tailed P value?	Two-tailed		One- or two-tailed P value?	Two-tailed		One- or two-tailed P value?	Two-tailed
	t, df	t=4.053, df=10		t, df	t=10.85, df=10		t, df	t=7.227, df=10
	How big is the difference?			How big is the difference?			How big is the difference?
	Mean of U46619 + Glutamine Day 2	175.3		Mean of U46619 + Glutamine Day 4	228		Mean of U46619 no Glutamine Day 6	311.5
	Mean of U46619 no Glutamine Day 2	152.2		Mean of U46619 no Glutamine Day 4	156.5		Mean of U46619 + Glutamine Day 6	202.8
	Difference between means (N - F) ± SEM	-23.17 ± 5.716		Difference between means (O - G) ± SEM	-71.50 ± 6.592		Difference between means (P - H) ± SEM	-108.7 ± 15.04
	95% confidence interval	-35.90 to -10.43		95% confidence interval	-86.19 to -56.81		95% confidence interval	-142.2 to -75.16
	R squared (eta squared)	0.6216		R squared (eta squared)	0.9217		R squared (eta squared)	0.8393
	F test to compare variances			F test to compare variances			F test to compare variances
	F, DFn, Dfd	1.876, 5, 5		F, DFn, Dfd	1.576, 5, 5		F, DFn, Dfd	4.011, 5, 5
	P value	0.5066		P value	0.6298		P value	0.1536
	P value summary	ns		P value summary	ns		P value summary	ns
	Significantly different (P < 0.05)?	No		Significantly different (P < 0.05)?	No		Significantly different (P < 0.05)?	No
	Data analyzed			Data analyzed			Data analyzed
	Sample size, column F	6		Sample size, column G	6		Sample size, column H	6
	Sample size, column N	6		Sample size, column O	6		Sample size, column P	6

## Sheet: Fig. 7c
	p-RPS6 S235 MFI (normalized to control)											Myc MFI (normalized to control)
	control	-Q	-Q 3h -> +Q 1h	-Q 3h -> +Q 3h								control	-Q	-Q 3h -> +Q 1h	-Q 3h -> +Q 3h
	1	0.713864	1.24489	1.54499								1	0.627709	0.861915	1.05671
	1	0.559848	1.65985	1.15608								1	0.719835	0.838702	0.844934
	1	0.652255	1.02913	1.1513								1	0.747488	0.821339	0.873893
	1	0.225623	0.950801									1	0.755606	0.951357
	1	0.30893	1.0072									1	0.624861	0.678718
	1	0.457138	1.00614									1	0.576129	0.604142
												1	0.537749
												1	0.588625
												1	0.604152
	Table Analyzed	p-RPS6 S235 MFI (normalized to control)		Table Analyzed	p-RPS6 S235 MFI (normalized to control)		Table Analyzed	p-RPS6 S235 MFI (normalized to control)				Table Analyzed	Myc MFI (normalized to control)		Table Analyzed	Myc MFI (normalized to control)		Table Analyzed	Myc MFI (normalized to control)
	Column B	-Q		Column C	-Q 3h -> +Q 1h		Column D	-Q 3h -> +Q 3h				Column B	-Q		Column C	-Q 3h -> +Q 1h		Column D	-Q 3h -> +Q 3h
	vs.	vs.		vs.	vs.		vs.	vs.				vs.	vs.		vs.	vs.		vs.	vs.
	Column A	control		Column B	-Q		Column B	-Q				Column A	control		Column B	-Q		Column B	-Q
	Unpaired t test			Unpaired t test			Unpaired t test					Unpaired t test			Unpaired t test			Unpaired t test
	P value	6.5391e-05		P value	0.0006		P value	0.0008				P value	3.4465e-10		P value	0.0141		P value	0.0007
	P value summary	****		P value summary	***		P value summary	***				P value summary	****		P value summary	*		P value summary	***
	Significantly different (P < 0.05)?	Yes		Significantly different (P < 0.05)?	Yes		Significantly different (P < 0.05)?	Yes				Significantly different (P < 0.05)?	Yes		Significantly different (P < 0.05)?	Yes		Significantly different (P < 0.05)?	Yes
	One- or two-tailed P value?	Two-tailed		One- or two-tailed P value?	Two-tailed		One- or two-tailed P value?	Two-tailed				One- or two-tailed P value?	Two-tailed		One- or two-tailed P value?	Two-tailed		One- or two-tailed P value?	Two-tailed
	t, df	t=6.542, df=10		t, df	t=4.902, df=10		t, df	t=5.572, df=7				t, df	t=13.56, df=16		t, df	t=2.834, df=13		t, df	t=4.850, df=10
	How big is the difference?			How big is the difference?			How big is the difference?					How big is the difference?			How big is the difference?			How big is the difference?
	Mean of column A	1		Mean of column B	0.4863		Mean of column B	0.4863				Mean of column A	1		Mean of column B	0.6425		Mean of column B	0.6425
	Mean of column B	0.4863		Mean of column C	1.15		Mean of column D	1.284				Mean of column B	0.6425		Mean of column C	0.7927		Mean of column D	0.9252
	Difference between means (B - A) ± SEM	-0.5137 ± 0.07853		Difference between means (C - B) ± SEM	0.6634 ± 0.1353		Difference between means (D - B) ± SEM	0.7979 ± 0.1432				Difference between means (B - A) ± SEM	-0.3575 ± 0.02637		Difference between means (C - B) ± SEM	0.1502 ± 0.05301		Difference between means (D - B) ± SEM	0.2827 ± 0.05829
	95% confidence interval	-0.6887 to -0.3388		95% confidence interval	0.3619 to 0.9649		95% confidence interval	0.4592 to 1.136				95% confidence interval	-0.4134 to -0.3016		95% confidence interval	0.03571 to 0.2648		95% confidence interval	0.1528 to 0.4126
	R squared (eta squared)	0.8106		R squared (eta squared)	0.7062		R squared (eta squared)	0.816				R squared (eta squared)	0.9199		R squared (eta squared)	0.3819		R squared (eta squared)	0.7017
	F test to compare variances			F test to compare variances			F test to compare variances					F test to compare variances			F test to compare variances			F test to compare variances
	F, DFn, Dfd	Infinity, 5, 5		F, DFn, Dfd	1.969, 5, 5		F, DFn, Dfd	1.380, 2, 5				F, DFn, Dfd	Infinity, 8, 8		F, DFn, Dfd	2.602, 5, 8		F, DFn, Dfd	2.106, 2, 8
	P value	<0.0001		P value	0.4748		P value	0.6667				P value	<0.0001		P value	0.2206		P value	0.3683
	P value summary	****		P value summary	ns		P value summary	ns				P value summary	****		P value summary	ns		P value summary	ns
	Significantly different (P < 0.05)?	Yes		Significantly different (P < 0.05)?	No		Significantly different (P < 0.05)?	No				Significantly different (P < 0.05)?	Yes		Significantly different (P < 0.05)?	No		Significantly different (P < 0.05)?	No
	Data analyzed			Data analyzed			Data analyzed					Data analyzed			Data analyzed			Data analyzed
	Sample size, column A	6		Sample size, column B	6		Sample size, column B	6				Sample size, column A	9		Sample size, column B	9		Sample size, column B	9
	Sample size, column B	6		Sample size, column C	6		Sample size, column D	3				Sample size, column B	9		Sample size, column C	6		Sample size, column D	3

## Sheet: Fig. 7d
	ratio pRPS gMFI LZ GCB (Cr2-cre Gna13 f/f / CD45.1/2)					delta Myc+ LZ GCB (%) (Cr2-cre Gna13f/f - CD45.1/2)					delta BrdU+ (% GCB) (Cr2-cre Gna13f/f - CD45.1/2)
	control	-Q/E				control	-Q/E				control	-Q/E
	1.44167	1.11727				8.03	8.74				7.3	8
	1.33276	1.40907				7.46	4.69				7.4	4.2
	1.40918	1.18379				10.41	5.63				10.7	7
	1.20253	1.30102				7.73	6.42				9.3	4
	1.39715	1.14058				6.4	1.46				8.3	7.8
	1.45773	1.32427				9.27	1.79				5	2.3
	1.47377	1.49722				7.62	10.08				7.4	3.6
	1.3739	1.2469				6.75	1.39				3.8	7.1
	1.34394	1.34217				9.3	4.82				6.8	-1.3
	1.50177	1.36249				5.41	-1.3				12.3	2.5
	1.19213	1.23639				8.24	2.99				5.6	10.8
	1.57632	1.27931				5.02	5.9				11.2	4.7
	1.47283	1.50413				5.6	3.3				7.1	8.4
	1.22946	1.26458				4.63	2.3				9.1	3.3
	1.56506	1.18999				7.75	6.01				2.6	4.8
						8.82	2.64				7.2	5
						4	2.43				4.8
						10.87	3.6
						5.08	5.89
	Table Analyzed	ratio pRPS gMFI LZ GCB (Cr2-cre Gna13 f/f / CD45.1/2)				Table Analyzed	delta Myc+ LZ GCB (%) (Cr2-cre Gna13f/f - CD45.1/2)				Table Analyzed	delta BrdU+ (% GCB) (Cr2-cre Gna13f/f - CD45.1/2)
	Column A	control				Column B	-Q/E				Column B	-Q/E
	vs.	vs.				vs.	vs.				vs.	vs.
	Column B	-Q/E				Column A	control				Column A	control
	Unpaired t test					Unpaired t test					Unpaired t test
	P value	0.0225				P value	0.0003				P value	0.0256
	P value summary	*				P value summary	***				P value summary	*
	Significantly different (P < 0.05)?	Yes				Significantly different (P < 0.05)?	Yes				Significantly different (P < 0.05)?	Yes
	One- or two-tailed P value?	Two-tailed				One- or two-tailed P value?	Two-tailed				One- or two-tailed P value?	Two-tailed
	t, df	t=2.414, df=28				t, df	t=4.050, df=36				t, df	t=2.346, df=31
	How big is the difference?					How big is the difference?					How big is the difference?
	Mean of column A	1.398				Mean of column A	7.284				Mean of column A	7.406
	Mean of column B	1.293				Mean of column B	4.146				Mean of column B	5.138
	Difference between means (A - B) ± SEM	0.1047 ± 0.04338				Difference between means (B - A) ± SEM	-3.137 ± 0.7747				Difference between means (B - A) ± SEM	-2.268 ± 0.9670
	95% confidence interval	0.01587 to 0.1936				95% confidence interval	-4.709 to -1.566				95% confidence interval	-4.240 to -0.2963
	R squared (eta squared)	0.1723				R squared (eta squared)	0.313				R squared (eta squared)	0.1508
	F test to compare variances					F test to compare variances					F test to compare variances
	F, DFn, Dfd	1.069, 14, 14				F, DFn, Dfd	1.922, 18, 18				F, DFn, Dfd	1.273, 15, 16
	P value	0.9026				P value	0.1754				P value	0.6361
	P value summary	ns				P value summary	ns				P value summary	ns
	Significantly different (P < 0.05)?	No				Significantly different (P < 0.05)?	No				Significantly different (P < 0.05)?	No
	Data analyzed					Data analyzed					Data analyzed
	Sample size, column A	15				Sample size, column A	19				Sample size, column A	17
	Sample size, column B	15				Sample size, column B	19				Sample size, column B	16

## Sheet: Fig. 7e
	Aid-Cas9 ratio sgRNA+GCB/sgrna+FoB mLN				Aid-Cas9 Gna13f/f ratio sgRNA+GCB/sgrna+FoB
	mLN				mLN		pLN		PP
	control	Slc38a1			control	Slc38a1	control	Slc38a1	control	Slc38a1
	1.18005	0.686679			0.80625	0.265306	0.954167	1.04906	0.89605	0.946396
	1.06992	0.929254			0.890722	0.975369	1	0.901316	0.952381	0.913821
	0.812821	1.06568			1.43511	0.959693	0.929114	1.06383	1.05211	1.04126
	0.929577	0.877863			0.870897	0.867145	0.867102	0.970856	1.04148	1.02523
	1.71098	0.712794			0.858131	0.583732	0.964286	0.934534	1.1083	0.968954
	1.29469	1.86029			0.682779	0.75969	1.09524	1.08097	0.81388	0.782258
	1.2562	1.73799			1.01395	0.911111	1.19249	1.00508	0.831933	1.18782
	0.835913	1.72662			2.6699	0.855172	1.25521	0.959016	1.53125	0.918605
	1.42045	0.929577			1.04695	0.979365	0.936893	1.33036	0.919643	1.19545
					0.84903	1.18267	0.93361	0.993151	0.875862	0.857639
					1.0521	0.715925	0.800813	0.834395	1.24649	1.26774
	Table Analyzed	All tissues ratio Slc38a1 pooled			1.02167	1.03649	1.12437	0.994275	0.804554	1.19118
					0.962633	1.03471	0.936823	1.00503	0.945092	0.994975
	Column B	Slc38a1			0.954472	0.567521	1.00492	0.875543	1.01767	0.911667
	vs.	vs.			0.948893	1.03263	1.08562	1.00956	1.0528	0.801724
	Column A	control			1.26914	1.07692	1.19676	1.04832	1.18578	0.969333
					1.32891	0.90367	1.01622	0.853288	1.58947	1.05277
	Unpaired t test				1.36317	0.709265	0.972222	0.854369	1.06138	0.814236
	P value	0.9924			1.5258	0.664783	0.915525	1.01597	1.14579	1.09346
	P value summary	ns			1.25821	0.979066	1.06083	0.852359	1.02347	1.08842
	Significantly different (P < 0.05)?	No			1.64134		0.951648	0.968102	1.00877	1.01276
	One- or two-tailed P value?	Two-tailed					1.15265	0.915414	1.78012	0.746815
	t, df	t=0.009731, df=16						0.897106		0.805293
										1.05032
	How big is the difference?
	Mean of column A	1.168			Table Analyzed	Aid-Cas9 Gna13f/f ratio sgRNA+GCB/sgrna+FoB	Table Analyzed	Aid-Cas9 Gna13f/f ratio sgRNA+GCB/sgrna+FoB	Table Analyzed	Aid-Cas9 Gna13f/f ratio sgRNA+GCB/sgrna+FoB
	Mean of column B	1.17
	Difference between means (F - E) ± SEM	0.001795 ± 0.1844			Column B	Slc38a1 mLN	Column D	Slc38a1	Column F	Slc38a1
	95% confidence interval	-0.3892 to 0.3928			vs.	vs.	vs.	vs.	vs.	vs.
	R squared (eta squared)	5.919e-06			Column A	control mLN	Column C	control	Column E	control
	F test to compare variances				Unpaired t test		Unpaired t test		Unpaired t test
	F, DFn, Dfd	2.573, 8, 8			P value	0.0061	P value	0.2212	P value	0.1011
	P value	0.2029			P value summary	**	P value summary	ns	P value summary	ns
	P value summary	ns			Significantly different (P < 0.05)?	Yes	Significantly different (P < 0.05)?	No	Significantly different (P < 0.05)?	No
	Significantly different (P < 0.05)?	No			One- or two-tailed P value?	Two-tailed	One- or two-tailed P value?	Two-tailed	One- or two-tailed P value?	Two-tailed
					t, df	t=2.899, df=39	t, df	t=1.241, df=43	t, df	t=1.675, df=44
	Data analyzed
	Sample size, column E	9			How big is the difference?		How big is the difference?		How big is the difference?
	Sample size, column F	9			Mean of column A	1.164	Mean of column C	1.016	Mean of column E	1.086
					Mean of column B	0.853	Mean of column D	0.9744	Mean of column F	0.9849
					Difference between means (F - E) ± SEM	-0.3113 ± 0.1074	Difference between means (B - A) ± SEM	-0.04132 ± 0.03328	Difference between means (H - G) ± SEM	-0.1007 ± 0.06014
					95% confidence interval	-0.5284 to -0.09413	95% confidence interval	-0.1084 to 0.02581	95% confidence interval	-0.2219 to 0.02049
					R squared (eta squared)	0.1773	R squared (eta squared)	0.0346	R squared (eta squared)	0.05993
					F test to compare variances		F test to compare variances		F test to compare variances
					F, DFn, Dfd	3.883, 20, 19	F, DFn, Dfd	1.173, 21, 22	F, DFn, Dfd	3.155, 21, 23
					P value	0.0046	P value	0.7121	P value	0.0088
					P value summary	**	P value summary	ns	P value summary	**
					Significantly different (P < 0.05)?	Yes	Significantly different (P < 0.05)?	No	Significantly different (P < 0.05)?	Yes
					Data analyzed		Data analyzed		Data analyzed
					Sample size, column E	21	Sample size, column A	22	Sample size, column G	22
					Sample size, column F	20	Sample size, column B	23	Sample size, column H	24

## Sheet: Fig. 7f
	ratio CD45.2 GCB/ CD45.2 FoB mLN			GCB (% of live) mLN
	control	+Q		control (WT)	+Q (WT)	control (Gna13 KO)	+Q (GNA13 KO)
	3.85593	3.38824		0.67	0.39	0.58	0.56
	2.29801	2.75648		0.65	0.58	0.35	0.68
	2.76271	3.96026		0.41	0.49	0.4	0.76
	2.03974	3.0219		0.47	0.43	0.21	0.31
	2.88199	3.83212		0.57	0.41	0.51	0.46
	2.56024	3.06522		0.48	0.55	0.36	0.73
	2.22785	3.10778		0.79	0.61	0.43	0.68
		3.91724			0.31		0.42
	Table Analyzed	ratio CD45.2 GCB/ CD45.2 FoB mLN		Table Analyzed	%GC of live in mLN pooled - 2 exp	Table Analyzed	%GC of live in mLN pooled - 2 exp
	Column B	+Q		Column B	+Q (WT)	Column D	+Q (Gna13 Ko)
	vs.	vs.		vs.	vs.	vs.	vs.
	Column A	control		Column A	control (WT)	Column C	control (Gna13 KO)
	Unpaired t test			Unpaired t test		Unpaired t test
	P value	0.022		P value	0.109	P value	0.042
	P value summary	*		P value summary	ns	P value summary	*
	Significantly different (P < 0.05)?	Yes		Significantly different (P < 0.05)?	No	Significantly different (P < 0.05)?	Yes
	One- or two-tailed P value?	Two-tailed		One- or two-tailed P value?	Two-tailed	One- or two-tailed P value?	Two-tailed
	t, df	t=2.601, df=13		t, df	t=1.721, df=13	t, df	t=2.256, df=13
	How big is the difference?			How big is the difference?		How big is the difference?
	Mean of column A	2.661		Mean of column A	0.5771	Mean of column C	0.4057
	Mean of column B	3.381		Mean of column B	0.4713	Mean of column D	0.575
	Difference between means (B - A) ± SEM	0.7202 ± 0.2769		Difference between means (C - A) ± SEM	-0.1059 ± 0.06154	Difference between means (D - B) ± SEM	0.1693 ± 0.07505
	95% confidence interval	0.1219 to 1.319		95% confidence interval	-0.2389 to 0.02707	95% confidence interval	0.007148 to 0.3314
	R squared (eta squared)	0.3422		R squared (eta squared)	0.1855	R squared (eta squared)	0.2813
	F test to compare variances			F test to compare variances		F test to compare variances
	F, DFn, Dfd	1.691, 6, 7		F, DFn, Dfd	1.667, 6, 7	F, DFn, Dfd	1.888, 7, 6
	P value	0.507		P value	0.5181	P value	0.4566
	P value summary	ns		P value summary	ns	P value summary	ns
	Significantly different (P < 0.05)?	No		Significantly different (P < 0.05)?	No	Significantly different (P < 0.05)?	No
	Data analyzed			Data analyzed		Data analyzed
	Sample size, column A	7		Sample size, column A	7	Sample size, column B	7
	Sample size, column B	8		Sample size, column C	8	Sample size, column D	8

## Sheet: Fig. 7g
	Aid-cre Gna13 f/f mLN GCB cell counts			Aid-cre Gna13 f/f mLN tumor incidence
	control	+ Q			no tumor	mLN tumor
	2400000	76900000		control	11	0
	4350000	467000		+ Q	9	4
	7270000	1710000
	1162104	56800000
	1236812	3299540		Table Analyzed	Chi-square test tumor incidence
	2094920	1242144
	2131920	158928000		P value and statistical significance
	1.06796e+06	856900		Test	Chi-square
	552460	374400		Chi-square, df	4.062, 1
	590656	436352		z	2.015
		2739268		P value	0.0439
		136309280		P value summary	*
		1480016		One- or two-sided	Two-sided
				Statistically significant (P < 0.05)?	Yes
				Data analyzed	no tumor	mLN tumor	Total
				control	11	0	11
				+ Q	9	4	13
				Total	20	4	24
				Percentage of row total	no tumor	mLN tumor
				control	100.00%	0.00%
				+ Q	69.23%	30.77%
				Percentage of column total	no tumor	mLN tumor
				control	55.00%	0.00%
				+ Q	45.00%	100.00%
				Percentage of grand total	no tumor	mLN tumor
				control	45.83%	0.00%
				+ Q	37.50%	16.67%
