# Supplementary material for: Gα13 restricts nutrient driven proliferation in mucosal germinal centers
Source: Nat Immunol. 2024 Jul 18;25(9):1718–30. doi: 10.1038/s41590-024-01910-0 (PMC11362015; doi:10.1038/s41590-024-01910-0)
Supplement: Supplementary file 13 — Statistical source data. [file 41590_2024_1910_MOESM13_ESM.xlsx]

## Sheet: Extended Fig. 2a
	GCB (% of B) mLN
	littermate	Cr2-cre Gna13 f/f
	2.06	2.87
	1.03	1.54
	1.51	3.45
	1.9	4.82
	2.85
	2.29
	1.87
	Table Analyzed	GCB (% of B) mLN
	Column H	Cr2-cre Gna13f/f (SPF)
	vs.	vs.
	Column G	control (SPF)
	Unpaired t test
	P value	0.0588
	P value summary	ns
	Significantly different (P < 0.05)?	No
	One- or two-tailed P value?	Two-tailed
	t, df	t=2.163, df=9
	How big is the difference?
	Mean of column G	1.93
	Mean of column H	3.17
	Difference between means (H - G) ± SEM	1.240 ± 0.5734
	95% confidence interval	-0.05707 to 2.537
	R squared (eta squared)	0.342
	F test to compare variances
	F, DFn, Dfd	5.593, 3, 6
	P value	0.0716
	P value summary	ns
	Significantly different (P < 0.05)?	No
	Data analyzed
	Sample size, column G	7
	Sample size, column H	4

## Sheet: Extended Fig. 2d
ratio CD45.2 GCB/ CD45.2 FoB
organ:	mLN		pLN		PP
CD45.2:	Gna13f/+	Cr2-cre Gna13f/f	Gna13f/+	Cr2-cre Gna13f/f	Gna13f/+	Cr2-cre Gna13f/f
	0.674419	4.60452	1.05195	0.580488	0.697778	2.87442
	1.22222	4.53646	1.18595	0.791878	0.604255	2.87967
	0.718631	3.77674	1.0493	0.771429	0.680608	1.29278
	0.915709	3.92025	0.94198	0.758427	0.805243	2.2549
	0.88189	4.19271	1.04693	0.530516	0.571956	2.80786
	Table Analyzed	ratio CD45.2 GCB/ CD45.2 FoB	Table Analyzed	ratio %CD45.2 FoB GCB	Table Analyzed	ratio %CD45.2 FoB GCB
	Column F	PP Cr2-cre Gna13f/f	Column D	pLN Cr2-cre Gna13f/f	Column F	PP Cr2-cre Gna13f/f
	vs.	vs.	vs.	vs.	vs.	vs.
	Column B	mLN Cr2-cre Gna13f/f	Column B	mLN Cr2-cre Gna13f/f	Column D	pLN Cr2-cre Gna13f/f
	Unpaired t test		Unpaired t test		Unpaired t test
	P value	0.0009	P value	<0.0001	P value	0.0005
	P value summary	***	P value summary	****	P value summary	***
	Significantly different (P < 0.05)?	Yes	Significantly different (P < 0.05)?	Yes	Significantly different (P < 0.05)?	Yes
	One- or two-tailed P value?	Two-tailed	One- or two-tailed P value?	Two-tailed	One- or two-tailed P value?	Two-tailed
	t, df	t=5.150, df=8	t, df	t=20.44, df=8	t, df	t=5.593, df=8
	How big is the difference?		How big is the difference?		How big is the difference?
	Mean of column B	4.206	Mean of column B	4.206	Mean of column D	0.6865
	Mean of column F	2.422	Mean of column D	0.6865	Mean of column F	2.422
	Difference between means (F - B) ± SEM	-1.784 ± 0.3464	Difference between means (D - B) ± SEM	-3.520 ± 0.1722	Difference between means (F - D) ± SEM	1.735 ± 0.3103
	95% confidence interval	-2.583 to -0.9854	95% confidence interval	-3.917 to -3.122	95% confidence interval	1.020 to 2.451
	R squared (eta squared)	0.7683	R squared (eta squared)	0.9812	R squared (eta squared)	0.7964
	F test to compare variances		F test to compare variances		F test to compare variances
	F, DFn, Dfd	3.494, 4, 4	F, DFn, Dfd	9.044, 4, 4	F, DFn, Dfd	31.60, 4, 4
	P value	0.253	P value	0.0555	P value	0.0055
	P value summary	ns	P value summary	ns	P value summary	**
	Significantly different (P < 0.05)?	No	Significantly different (P < 0.05)?	No	Significantly different (P < 0.05)?	Yes
	Data analyzed		Data analyzed		Data analyzed
	Sample size, column B	5	Sample size, column B	5	Sample size, column D	5
	Sample size, column F	5	Sample size, column D	5	Sample size, column F	5

## Sheet: Extended Fig. 2e
	ratio CD45.2 GCB/ CD45.2 FoB
	organ:	cecal mLN	ileal mLN	jejunal mLN	duodenal mLN	PP	pLN
		5.48276	5.81136	2.86453	3.90728	1.05426
		3.93976	1.55921	1.17188	1.74803	2.59542
		4.96711	4.62712	5.16807	5.16032	1.25472
		3.67647	4.63946	4.85827	2	2.33094
		2.75117	3.8617	1.93182	1.12258	1.51479
		3.65657	4.45679	2.96078	3.97826	1.54545
		3.40288	4.35714	4.42874	2.90909	1.95238
		3.03546	5.40179	7.60936	3.66594	1.97059
		2.94118	6.15126	6.82857	6.19895	3.81132
		3.89474	4.2562	4.28414	2.02885	1.88393
		3.54615	4.62992	2.78512	3.21465	0.923729
		4.64423	7.26966	7.1954	6.91578	2.78894	0.903509
		3.2987	5.96581	6.60177	5.56364	2.13043	0.686747
		5.49333	11.521	9.65577	4.43763	2.1485	1.038
		2.23992	5	5.02098	6.14263	2.93785	1.09407
		2.83984	7.7193	7.38516	4.8538	0.645367	1.22235
		3.38954	2.35501	0.569328	0.493976	2.67932
		3.00787	2.78302	1.61321	3.19608	1.28947
		6.79592	3.5865	1.298	2.43292	4.30693
		2.83935	5.17139	4.53069	2.67361	2.01389
		3.92308	4.92505	2.21748	3.32979	1.20868
		5.13471	5.84337	3.74468	7.29358	2.57198
		7.11957	8.11839	16.3527	5.70292	3.31742
		6.23364	6.28357	4.53961	1.71529	1
		2.55721	2.93684	2.22277	1.57459	1.51977
		2.98156	1.89655	2.00204	0.513839	1.61254
		1.86416	4.31208	5.82734	7.28625	1.8417
		5.00685	2.85156	3.41818	1.16794	1.91724
		6.60079	5.3882	10.6114	7.01375	5.59701	2.1618
		5.7415	4.59504	4.06481	3.71996	3.75373	1.48872
		3.45865	5.29245	6.58281	4.00651	2.65873	1.0531
		2.92216	5.55396	3.08451	3.84496	1.72785	1.09375
		7.43772	16.1376	1.19907	5.04902	5.69811	0.906122
		5.53092	5.01538	3.76307	0.457571	3.63953	1.02885
		6.96581	7.38502	5.64033	5.33424	3.08257	1.02952
		3.94839	4.53741	4.67769	3.41538	2.69753	1.03731
		4.84211	5.93819	6.01841	2.1966	2.84426	0.669903
		6.02888	10.0778	4.64435	0.212217	4.71264	1.78065
		6.12214	8.26724	0.838261	3.32743	8.19298	0.724138
		3.16901	7.13889	7.23529	1.54403	2.11321	0.67735
		0.857651	0.894737	0.337198	1.31395	0.194667	0.898876
		2.33546	5.4918	1.35657	1.45521	1.84019	0.8159
		4.27826	8.89503	3.97436	2.73563	2.57746	1.24066
		3.33913	3.98876	6.64269	3.5	1.28295	0.884817
		1.30839	4.7027	6.88103	8.11688	3.68564	1.44773
		4.44056	11.1429	5.4	4.86726	2.13983	0.779026
		4.05248	5.64189	6.14786	7.47788	3.53741	0.512968
Table Analyzed	ratio CD45.2 GCB/ CD45.2 FoB	Table Analyzed	ratio CD45.2 GCB/ CD45.2 FoB	Table Analyzed	ratio CD45.2 GCB/ CD45.2 FoB	Table Analyzed	ratio CD45.2 GCB/ CD45.2 FoB	Table Analyzed	ratio CD45.2 GCB/ CD45.2 FoB
Column B	ileal mLN	Column C	jejunal mLN	Column D	duodenal mLN	Column E	PP	Column F	pLN
vs.	vs.	vs.	vs.	vs.	vs.	vs.	vs.	vs.	vs.
Column A	cecal mLN	Column B	ileal mLN	Column B	ileal mLN	Column B	ileal mLN	Column B	ileal mLN
Paired t test		Paired t test		Paired t test		Paired t test		Paired t test
P value	<0.0001	P value	0.0495	P value	<0.0001	P value	<0.0001	P value	<0.0001
P value summary	****	P value summary	*	P value summary	****	P value summary	****	P value summary	****
Significantly different (P < 0.05)?	Yes	Significantly different (P < 0.05)?	Yes	Significantly different (P < 0.05)?	Yes	Significantly different (P < 0.05)?	Yes	Significantly different (P < 0.05)?	Yes
One- or two-tailed P value?	Two-tailed	One- or two-tailed P value?	Two-tailed	One- or two-tailed P value?	Two-tailed	One- or two-tailed P value?	Two-tailed	One- or two-tailed P value?	Two-tailed
t, df	t=4.376, df=46	t, df	t=2.018, df=46	t, df	t=4.653, df=46	t, df	t=8.517, df=46	t, df	t=9.013, df=23
Number of pairs	47	Number of pairs	47	Number of pairs	47	Number of pairs	47	Number of pairs	24
How big is the difference?		How big is the difference?		How big is the difference?		How big is the difference?		How big is the difference?
Mean of differences (B - A)	1.496	Mean of differences (C - B)	-0.9828	Mean of differences (D - B)	-1.991	Mean of differences (E - B)	-3.099	Mean of differences (F - B)	-5.766
SD of differences	2.344	SD of differences	3.339	SD of differences	2.933	SD of differences	2.494	SD of differences	3.134
SEM of differences	0.342	SEM of differences	0.4871	SEM of differences	0.4278	SEM of differences	0.3638	SEM of differences	0.6398
95% confidence interval	0.8081 to 2.185	95% confidence interval	-1.963 to -0.002348	95% confidence interval	-2.852 to -1.129	95% confidence interval	-3.831 to -2.366	95% confidence interval	-7.089 to -4.443
R squared (partial eta squared)	0.2939	R squared (partial eta squared)	0.08131	R squared (partial eta squared)	0.32	R squared (partial eta squared)	0.612	R squared (partial eta squared)	0.7793
How effective was the pairing?		How effective was the pairing?		How effective was the pairing?		How effective was the pairing?		How effective was the pairing?
Correlation coefficient (r)	0.5176	Correlation coefficient (r)	0.3142	Correlation coefficient (r)	0.2909	Correlation coefficient (r)	0.4238	Correlation coefficient (r)	-0.03135
P value (one tailed)	<0.0001	P value (one tailed)	0.0158	P value (one tailed)	0.0237	P value (one tailed)	0.0015	P value (one tailed)	0.4422
P value summary	****	P value summary	*	P value summary	*	P value summary	**	P value summary	ns
Was the pairing significantly effective?	Yes	Was the pairing significantly effective?	Yes	Was the pairing significantly effective?	Yes	Was the pairing significantly effective?	Yes	Was the pairing significantly effective?	No

## Sheet: Extended Fig. 2f
	% GC of B cells					tdTomato-			tdTomato+
	tdTomato-		tdTomato+			Table Analyzed	% GC of B cells		Table Analyzed	% GC of B cells
	control	Gna13f/f	control	Gna13f/f
	0.99	0.7	2.76	8.15		Column B	Gna13f/f		Column D	Gna13f/f
	0.73	0.65	0.57	0.82		vs.	vs.		vs.	vs.
	1.66	0.79	0.66	1.98		Column A	control		Column C	control
	2.2	0.93	0.34	1.21
	1.21	0.55	0.38	1.17		Unpaired t test			Unpaired t test
	1.6	0.33	0.24	1.52		P value	0.0015		P value	0.0638
	0.87	1.68	0.25	2.02		P value summary	**		P value summary	ns
	0.96	0.9	0.91	0.98		Significantly different (P < 0.05)?	Yes		Significantly different (P < 0.05)?	No
	1.58	0.18	0.38	1.89		One- or two-tailed P value?	Two-tailed		One- or two-tailed P value?	Two-tailed
	1.99	0.11	0.74	1.22		t, df	t=3.633, df=22		t, df	t=1.952, df=22
	1.59	0.85	1.26	0.94
	0.76	0.17	0.32	1.26		How big is the difference?			How big is the difference?
						Mean of column A	1.345		Mean of column C	0.7342
						Mean of column B	0.6533		Mean of column D	1.93
						Difference between means (B - A) ± SEM	-0.6917 ± 0.1904		Difference between means (D - C) ± SEM	1.196 ± 0.6126
						95% confidence interval	-1.086 to -0.2968		95% confidence interval	-0.07457 to 2.466
						R squared (eta squared)	0.375		R squared (eta squared)	0.1476
						F test to compare variances			F test to compare variances
						F, DFn, Dfd	1.258, 11, 11		F, DFn, Dfd	8.005, 11, 11
						P value	0.7104		P value	0.0017
						P value summary	ns		P value summary	**
						Significantly different (P < 0.05)?	No		Significantly different (P < 0.05)?	Yes
						Data analyzed			Data analyzed
						Sample size, column A	12		Sample size, column C	12
						Sample size, column B	12		Sample size, column D	12

## Sheet: Extended Fig. 2g
	%tdTomato+ plasma cells 8 weeks post tamoxifen
	Gna13f/+	Gna13f/f
	14.4	28.1
	19.6	18.3
	19.9	19.9
	24.5	24.2
	23.1	32.5
	22.8	5.94
	6.69
	6.67
	Table Analyzed	%tdTomato+ plasma cells 8 weeks post tamoxifen
	Column B	Gna13f/f
	vs.	vs.
	Column A	Gna13f/+
	Unpaired t test
	P value	0.3473
	P value summary	ns
	Significantly different (P < 0.05)?	No
	One- or two-tailed P value?	Two-tailed
	t, df	t=0.9783, df=12
	How big is the difference?
	Mean of column A	17.21
	Mean of column B	21.49
	Difference between means (B - A) ± SEM	4.283 ± 4.378
	95% confidence interval	-5.256 to 13.82
	R squared (eta squared)	0.07386
	F test to compare variances
	F, DFn, Dfd	1.652, 5, 7
	P value	0.5266
	P value summary	ns
	Significantly different (P < 0.05)?	No
	Data analyzed
	Sample size, column A	8
	Sample size, column B	6
