# Supplementary material for: Gα13 restricts nutrient driven proliferation in mucosal germinal centers
Source: Nat Immunol. 2024 Jul 18;25(9):1718–30. doi: 10.1038/s41590-024-01910-0 (PMC11362015; doi:10.1038/s41590-024-01910-0)
Supplement: Supplementary file 14 — Statistical source data. [file 41590_2024_1910_MOESM14_ESM.xlsx]

## Sheet: Extended Fig. 3c
	% Thy1.1 mLN
	vector		myr-Akt
	FoB	GCB	FoB	GCB
	30	28.4	20.6	62.3
	26	19.6	15.4	66.6
	30.8	24	15.3	70.8
	22.3	28	14	69.5
	20.9	28	16.4	67.7
	Table Analyzed	FoB GCB
	Column D	GCB myr-Akt
	vs.	vs.
	Column B	GCB vector
	Unpaired t test
	P value	<0.0001
	P value summary	****
	Significantly different (P < 0.05)?	Yes
	One- or two-tailed P value?	Two-tailed
	t, df	t=18.63, df=8
	How big is the difference?
	Mean of column B	25.6
	Mean of column D	67.38
	Difference between means (D - B) ± SEM	41.78 ± 2.243
	95% confidence interval	36.61 to 46.95
	R squared (eta squared)	0.9775
	F test to compare variances
	F, DFn, Dfd	1.356, 4, 4
	P value	0.775
	P value summary	ns
	Significantly different (P < 0.05)?	No
	Data analyzed
	Sample size, column B	5
	Sample size, column D	5

## Sheet: Extended Fig. 3d
	% Thy1.1 pLN
	vector		myr-Akt
	FoB	GCB	FoB	GCB
	27.3	31.2	8.91	26.9
	24.3	25.6	11.7	29.4
	29.8	33.5	7.92	25.4
	20.4	21.6	7.38	28.5
	19.2	24.6	8.87	31

## Sheet: Extended Fig. 3e
	% LZ GCB mLN
	vector		myr-Akt
	Thy1.1-	Thy1.1+	Thy1.1-	Thy1.1+
	31.6	32.1	37.2	51.7
	35.7	39.5	40.4	65.9
	31.8	33.2	37.9	70.3
	31.7	32.6	35.5	60.4
	28.8	27.6	43.1	72.6
	Table Analyzed	% LZ mLN pooled	Table Analyzed	% LZ mLN pooled
	Column D	Thy1.1+ myr-Akt	Column D	Thy1.1+ myr-Akt
	vs.	vs.	vs.	vs.
	Column B	Thy1.1+ control	Column C	Thy1.1- myr-Akt
	Unpaired t test		Unpaired t test
	P value	<0.0001	P value	0.0002
	P value summary	****	P value summary	***
	Significantly different (P < 0.05)?	Yes	Significantly different (P < 0.05)?	Yes
	One- or two-tailed P value?	Two-tailed	One- or two-tailed P value?	Two-tailed
	t, df	t=7.414, df=8	t, df	t=6.373, df=8
	How big is the difference?		How big is the difference?
	Mean of column B	33	Mean of column C	38.82
	Mean of column D	64.18	Mean of column D	64.18
	Difference between means (D - B) ± SEM	31.18 ± 4.206	Difference between means (D - C) ± SEM	25.36 ± 3.979
	95% confidence interval	21.48 to 40.88	95% confidence interval	16.18 to 34.54
	R squared (eta squared)	0.8729	R squared (eta squared)	0.8355
	F test to compare variances		F test to compare variances
	F, DFn, Dfd	3.885, 4, 4	F, DFn, Dfd	7.968, 4, 4
	P value	0.2171	P value	0.0691
	P value summary	ns	P value summary	ns
	Significantly different (P < 0.05)?	No	Significantly different (P < 0.05)?	No
	Data analyzed		Data analyzed
	Sample size, column B	5	Sample size, column C	5
	Sample size, column D	5	Sample size, column D	5

## Sheet: Extended Fig. 3f
	% LZ GCB pLN
	vector		myr-Akt
	Thy1.1-	Thy1.1+	Thy1.1-	Thy1.1+
	27.2	27.8	30.4	51.6
	31.3	31.3	40.8	61.3
	35.4	34.6	35.8	66.6
	32	35.6	33.1	56.2
	34.4	34	35.9	56.1
	Table Analyzed	% LZ GCB pLN	Table Analyzed	% LZ GCB pLN
	Column D	Thy1.1+ myr-Akt	Column D	Thy1.1+ myr-Akt
	vs.	vs.	vs.	vs.
	Column B	Thy1.1+ vector	Column C	Thy1.1- myr-Akt
	Unpaired t test		Unpaired t test
	P value	<0.0001	P value	<0.0001
	P value summary	****	P value summary	****
	Significantly different (P < 0.05)?	Yes	Significantly different (P < 0.05)?	Yes
	One- or two-tailed P value?	Two-tailed	One- or two-tailed P value?	Two-tailed
	t, df	t=8.772, df=8	t, df	t=7.481, df=8
	How big is the difference?		How big is the difference?
	Mean of column B	32.66	Mean of column C	35.2
	Mean of column D	58.36	Mean of column D	58.36
	Difference between means (D - B) ± SEM	25.70 ± 2.930	Difference between means (D - C) ± SEM	23.16 ± 3.096
	95% confidence interval	18.94 to 32.46	95% confidence interval	16.02 to 30.30
	R squared (eta squared)	0.9058	R squared (eta squared)	0.8749
	F test to compare variances		F test to compare variances
	F, DFn, Dfd	3.328, 4, 4	F, DFn, Dfd	2.213, 4, 4
	P value	0.271	P value	0.4607
	P value summary	ns	P value summary	ns
	Significantly different (P < 0.05)?	No	Significantly different (P < 0.05)?	No
	Data analyzed		Data analyzed
	Sample size, column B	5	Sample size, column C	5
	Sample size, column D	5	Sample size, column D	5

## Sheet: Extended Fig. 3g
	% LZ GCB pLN
	vector		myr-Akt
	Thy1.1 -	Thy1.1 +	Thy1.1 -	Thy1.1 +
	23.4	26.3	19.4	18.7
	21.3	22.3	15	13
	19	20.4	33.9	25
	24.7	23.6	21.8	17.4
	24.5	24.5	23.4	19.5
			Table Analyzed	BrdU% pLN pooled JAGAN
			Column D	Thy1.1 + myr-Akt
			vs.	vs.
			Column C	Thy1.1 - myr-Akt
			Paired t test
			P value	0.0465
			P value summary	*
			Significantly different (P < 0.05)?	Yes
			One- or two-tailed P value?	Two-tailed
			t, df	t=2.848, df=4
			Number of pairs	5
			How big is the difference?
			Mean of differences (D - C)	-3.98
			SD of differences	3.125
			SEM of differences	1.398
			95% confidence interval	-7.860 to -0.09953
			R squared (partial eta squared)	0.6697
			How effective was the pairing?
			Correlation coefficient (r)	0.9591
			P value (one tailed)	0.0049
			P value summary	**
			Was the pairing significantly effective?	Yes

## Sheet: Extended Fig. 3h
	% LZ GCB mLN
	CD45.1/2	Gna13f/+	CD45.1/2	Cr2-cre Gna13f/f
	28.2	31.3
	23.9	25.7
	32.1	30.4
	20.2	21.4
	16.9	20
	32.7	37.8
	34	34.7
	32	35.9
	30.1	30.9
	30.2	34.4
	30.5	30.9
	29	28.8
			33.9	28.1
			28.2	21.9
			27.6	18.2
			32.2	39.3
			39	44.5
			30.1	35.2
			31	42
			31.8	37.9
			28.1	31.4
			30.4	32.8

## Sheet: Extended Fig. 3i
	% LZ GCB pLN
	CD45.1/2	Gna13f/+	CD45.1/2	Cr2-cre Gna13f/f
	33.6	27.5	30.2	35.1
	34.3	33.8	29.1	24.5
	20.6	19.9	21.5	25.2
	35.1	29.6	37.6	52.7
	32.8	32.1	35.9	46.7
	36.3	39.9	36.3	50.6
	34.9	39.3	31.9	46.5
	31.9	26.9	27	44.6
	31.3	32.2	24.7	34.2
	26.8	28.4	34.8	47.5
	25.8	27.7
	31.8	33.4
			Table Analyzed	%LZGCB pLN
			Column D	Cr2-cre Gna13f/f
			vs.	vs.
			Column C	CD45.1/2
			Paired t test
			P value	0.0013
			P value summary	**
			Significantly different (P < 0.05)?	Yes
			One- or two-tailed P value?	Two-tailed
			t, df	t=4.618, df=9
			Number of pairs	10
			How big is the difference?
			Mean of differences (D - C)	9.86
			SD of differences	6.752
			SEM of differences	2.135
			95% confidence interval	5.030 to 14.69
			R squared (partial eta squared)	0.7032
			How effective was the pairing?
			Correlation coefficient (r)	0.8037
			P value (one tailed)	0.0025
			P value summary	**
			Was the pairing significantly effective?	Yes

## Sheet: Extended Fig. 3k
	mLN pAkt S473 gMFI LZ GCB (normalized to FoB)
	CD45.1/2	Gna13f/+	CD45.1/2	Cr2-cre Gna13f/f
	0.509275	0.488961	0.556724	0.575514
	0.499749	0.489953	0.522272	0.555251
	0.513979	0.520395	0.561682	0.561116

## Sheet: Extended Fig. 3l
	pLN pAkt S473 gMFI LZ GCB (normalized to FoB)
	CD45.1/2	Gna13f/+	CD45.1/2	Cr2-cre Gna13f/f
	0.58011	0.586318	0.640702	0.768338
	0.525673	0.535475	0.50635	0.570581
	0.56099	0.543979	0.585659	0.723524
			Table Analyzed	pLN pAkt LZ
			Column D	Cr2-cre Gna13f/f
			vs.	vs.
			Column C	CD45.1/2
			Paired t test
			P value	0.0412
			P value summary	*
			Significantly different (P < 0.05)?	Yes
			One- or two-tailed P value?	Two-tailed
			t, df	t=4.773, df=2
			Number of pairs	3
			How big is the difference?
			Mean of differences (D - C)	0.1099
			SD of differences	0.03989
			SEM of differences	0.02303
			95% confidence interval	0.01082 to 0.2090
			R squared (partial eta squared)	0.9193
			How effective was the pairing?
			Correlation coefficient (r)	0.9797
			P value (one tailed)	0.0643
			P value summary	ns
			Was the pairing significantly effective?	No
