# Supplementary material for: Gα13 restricts nutrient driven proliferation in mucosal germinal centers
Source: Nat Immunol. 2024 Jul 18;25(9):1718–30. doi: 10.1038/s41590-024-01910-0 (PMC11362015; doi:10.1038/s41590-024-01910-0)
Supplement: Supplementary file 15 — Statistical source data. [file 41590_2024_1910_MOESM15_ESM.xlsx]

## Sheet: Extended Fig. 4i
	mLN Ccnd3 MFI
	CD45.1/2	Gna13f/+	CD45.1/2	Cr2-cre Gna13f/f
	4239	4264	4190	5583
	4023	3943	3350	3954
	6077	5583	4117	5258
	4753	4588	4129	5196
	4046	3733	2953	4094
	8248	8591	4767	5353
	7581	7652	5859	6762
	3003	3088	4838	5877
	2637	2848	5824	6578
	5566	6132	4895	5500
	6283	7060	6742	8922
	9150	9748	5402	7170
	8145	7748	4895	4601
	8352	7994	3079	3886
			5196	5483
			5385	6762
			6132	8222
			6518	7605
	Table Analyzed	Ccnd3 MFI mLN	Table Analyzed	Ccnd3 MFI mLN
	Column B	Gna13f/+	Column D	Cr2-cre Gna13f/f
	vs.	vs.	vs.	vs.
	Column A	CD45.1/2	Column C	CD45.1/2
	Paired t test		Paired t test
	P value	0.57	P value	<0.0001
	P value summary	ns	P value summary	****
	Significantly different (P < 0.05)?	No	Significantly different (P < 0.05)?	Yes
	One- or two-tailed P value?	Two-tailed	One- or two-tailed P value?	Two-tailed
	t, df	t=0.5828, df=13	t, df	t=7.189, df=17
	Number of pairs	14	Number of pairs	18
	How big is the difference?		How big is the difference?
	Mean of differences (B - A)	62.07	Mean of differences (D - C)	1030
	SD of differences	398.5	SD of differences	607.7
	SEM of differences	106.5	SEM of differences	143.2
	95% confidence interval	-168.0 to 292.1	95% confidence interval	727.5 to 1332
	R squared (partial eta squared)	0.02547	R squared (partial eta squared)	0.7525
	How effective was the pairing?		How effective was the pairing?
	Correlation coefficient (r)	0.984	Correlation coefficient (r)	0.9187
	P value (one tailed)	<0.0001	P value (one tailed)	<0.0001
	P value summary	****	P value summary	****
	Was the pairing significantly effective?	Yes	Was the pairing significantly effective?	Yes

## Sheet: Extended Fig. 4j
	pLN Ccnd3 MFI
	CD45.1/2	Gna13f/+	CD45.1/2	Cr2-cre Gna13f/f
	3931	3809	4141	5242
	3875	3820	4011	5771
	5196	4925	3965	4521
	4507	4166	4141	4895
	3988	3820	3638	4227
	10160	9841	8838	10658
	9779	9534	8810	10192
	5842	5949	8618	9414
	4429	4601	3931	5321
	4561	4507	4082	4725
	4153	4202	6700	8618
	7215	7215	6095	9237
	7192	6598
	Table Analyzed	Ccnd3 MFI pLN	Table Analyzed	Ccnd3 MFI pLN
	Column B	Data Set-B	Column D	Data Set-D
	vs.	vs.	vs.	vs.
	Column A	Data Set-A	Column C	Data Set-C
	Paired t test		Paired t test
	P value	0.0326	P value	<0.0001
	P value summary	*	P value summary	****
	Significantly different (P < 0.05)?	Yes	Significantly different (P < 0.05)?	Yes
	One- or two-tailed P value?	Two-tailed	One- or two-tailed P value?	Two-tailed
	t, df	t=2.416, df=12	t, df	t=6.023, df=11
	Number of pairs	13	Number of pairs	12
	How big is the difference?		How big is the difference?
	Mean of differences (B - A)	-141.6	Mean of differences (D - C)	1321
	SD of differences	211.4	SD of differences	759.7
	SEM of differences	58.62	SEM of differences	219.3
	95% confidence interval	-269.3 to -13.89	95% confidence interval	838.2 to 1804
	R squared (partial eta squared)	0.3272	R squared (partial eta squared)	0.7673
	How effective was the pairing?		How effective was the pairing?
	Correlation coefficient (r)	0.9958	Correlation coefficient (r)	0.9573
	P value (one tailed)	<0.0001	P value (one tailed)	<0.0001
	P value summary	****	P value summary	****
	Was the pairing significantly effective?	Yes	Was the pairing significantly effective?	Yes
