# Supplementary material for: Gα13 restricts nutrient driven proliferation in mucosal germinal centers
Source: Nat Immunol. 2024 Jul 18;25(9):1718–30. doi: 10.1038/s41590-024-01910-0 (PMC11362015; doi:10.1038/s41590-024-01910-0)
Supplement: Supplementary file 16 — Statistical source data. [file 41590_2024_1910_MOESM16_ESM.xlsx]

## Sheet: Extended Fig. 5a
	OCI-Ly8
	Live GNA13 sgRNA+ cells (% day 0)
	days of treatment	GNA13 sgRNA - Nil		GNA13 sgRNA - U46619
	0	100	100	100	100
	2	111	109.7	143.7	145.6
	4	108.2	108.8	151.6	151.9
	6	106.6	106.9	169.2	169.2
	8	111.6	111.9	187.4	186.2
	10	112.9	113.5	201.9	203.1

## Sheet: Extended Fig. 5b
	Dogkit
	Live GNA13 sgRNA+ cells (% day 0)
	days of treatment	GNA13 sgRNA - Nil			GNA13 sgRNA - U46619
	0	100	100	100	100	100	100
	2	128	124	128	203	199	196
	4	143	148	144	348	332	354
	6	145	144	146	385	379	379
	8	152	149	150	416	413	407
	10	158	154	156	434	428	406

## Sheet: Extended Fig. 5d
U46619	CCND3 (Expression realtive to GAPDH)
nil	0.0151704	0.0161603	0.0146834
1h	0.0155311	0.0149015	0.0149173
3h	0.0147164	0.0132742	0.0103796
6h	0.0169975	0.0161037	0.0138686
