# Supplementary material for: Gα13 restricts nutrient driven proliferation in mucosal germinal centers
Source: Nat Immunol. 2024 Jul 18;25(9):1718–30. doi: 10.1038/s41590-024-01910-0 (PMC11362015; doi:10.1038/s41590-024-01910-0)
Supplement: Supplementary file 18 — Statistical source data. [file 41590_2024_1910_MOESM18_ESM.xlsx]

## Sheet: Extended Fig.6a
	mLN GCB % of B
	vehicle (WT)	+aCD4 (WT)	vehicle (Gna13 KO)	+aCD4 (Gna13 KO)
	1.28		1.51
	1.66		2.35
	0.088		0.18
	1.27		1.09
	1.6		1
	0.82		1.5
	0.63		0.96
	1.85		4.08
	1.58		1.92
	0.98		4.1
		0.44		0.91
		0.32		0.51
		0.25		0.22
		0.33		0.35
		0.17		0.83
		0.35		0.71
		0.22		1.37
		0.36		0.88
		0.12		0.23
		0.26		0.91
	Table Analyzed	mLN GCB % of B	Table Analyzed	mLN GCB % of B
	Column B	+aCD4 (WT)	Column D	+aCD4 (Gna13 KO)
	vs.	vs.	vs.	vs.
	Column A	vehicle (WT)	Column C	vehicle (Gna13 KO)
	Unpaired t test		Unpaired t test
	P value	<0.0001	P value	0.0134
	P value summary	****	P value summary	*
	Significantly different (P < 0.05)?	Yes	Significantly different (P < 0.05)?	Yes
	One- or two-tailed P value?	Two-tailed	One- or two-tailed P value?	Two-tailed
	t, df	t=5.084, df=18	t, df	t=2.740, df=18
	How big is the difference?		How big is the difference?
	Mean of column A	1.176	Mean of column C	1.869
	Mean of column B	0.282	Mean of column D	0.692
	Difference between means (C - A) ± SEM	-0.8938 ± 0.1758	Difference between means (D - B) ± SEM	-1.177 ± 0.4295
	95% confidence interval	-1.263 to -0.5244	95% confidence interval	-2.079 to -0.2747
	R squared (eta squared)	0.5895	R squared (eta squared)	0.2944
	F test to compare variances		F test to compare variances
	F, DFn, Dfd	32.29, 9, 9	F, DFn, Dfd	12.88, 9, 9
	P value	<0.0001	P value	0.0008
	P value summary	****	P value summary	***
	Significantly different (P < 0.05)?	Yes	Significantly different (P < 0.05)?	Yes
	Data analyzed		Data analyzed
	Sample size, column A	10	Sample size, column B	10
	Sample size, column C	10	Sample size, column D	10

## Sheet: Extended Fig.6b
	Aid-Cas9 ratio sgRNA+GCB/sgrna+FoB
	pLN		PP
	control	S1pr3	control	S1pr3
	1.14559	0.77381	1.32609	1.1307
	0.907801	0.914729	1.08046	0.983133
	1.2328	1.80435	1.2853	1.02494
	1.01103	0.835897	1.30345	1.11806
	0.971311	1.15693	0.988789	1.09645
	1.04696	1.08978	1.09548	0.868074
	0.985207	1.04612	1.17279	1.11379
	0.979651	1.07538	1.07787	0.840909
	0.919355	1.14085	0.777003	1.49315
	1.03196	0.970509	0.957647	1.7044
	Table Analyzed	Aid-Cas9 ratio sgRNA+GCB/sgrna+FoB	Table Analyzed	Aid-Cas9 ratio sgRNA+GCB/sgrna+FoB
	Column B	pLN S1pr3	ColumnD	PP S1pr3
	vs.	vs.	vs.	vs.
	Column A	pLN control	Column C	PP control
	Unpaired t test		Unpaired t test
	P value	0.5528	P value	0.7633
	P value summary	ns	P value summary	ns
	Significantly different (P < 0.05)?	No	Significantly different (P < 0.05)?	No
	One- or two-tailed P value?	Two-tailed	One- or two-tailed P value?	Two-tailed
	t, df	t=0.6049, df=18	t, df	t=0.3058, df=18
	How big is the difference?		How big is the difference?
	Mean of column A	1.023	Mean of column C	1.106
	Mean of column B	1.081	Mean of column D	1.137
	Difference between means (D - C) ± SEM	0.05767 ± 0.09534	Difference between means (F - E) ± SEM	0.03087 ± 0.1009
	95% confidence interval	-0.1426 to 0.2580	95% confidence interval	-0.1812 to 0.2430
	R squared (eta squared)	0.01992	R squared (eta squared)	0.005169
	F test to compare variances		F test to compare variances
	F, DFn, Dfd	8.106, 9, 9	F, DFn, Dfd	2.402, 9, 9
	P value	0.0046	P value	0.2078
	P value summary	**	P value summary	ns
	Significantly different (P < 0.05)?	Yes	Significantly different (P < 0.05)?	No
	Data analyzed		Data analyzed
	Sample size, column C	10	Sample size, column E	10
	Sample size, column D	10	Sample size, column F	10

## Sheet: Extended Fig.6c
	mLN GCB % of B
	control (WT)	AVNM (WT)	control (Gna13 KO)	AVNM (Gna13 KO)
	0.84		1.14
	0.81		0.6
	0.93		1.04
	0.56		1.37
	1.4		1.46
	1.55		1.18
	0.78		1.64
	0.51		0.76
	0.89		1.95
	0.75		2.16
	0.75		3.28
	1.17		1.47
	0.5		1.56
	1.39		1.35
	1.42		2.33
	0.8		2.18
	0.99		1.38
	0.63		3.06
		1.05		1.42
		0.75		1.26
		1.74		0.73
		1.25		1.98
		0.76		1.29
		0.86		0.18
		1.85		2.36
		1.4		2.06
		1.05		0.34
		0.5		1.39
		1.92		2.36
		0.86		2.67
		1.24		2.89
		1.84		1.56
		1.05		3.2
		1.81		3.17
		2.5		4.13
		1.72		3.91
		1.24		4.24
		1.69		3.27
	Table Analyzed	mLN GCB % of B	Table Analyzed	mLN GCB % of B
	Column B	AVNM (WT)	Column D	AVNM (Gna13 KO)
	vs.	vs.	vs.	vs.
	Column A	control (WT)	Column C	control (Gna13 KO)
	Unpaired t test		Unpaired t test
	P value	0.0045	P value	0.0966
	P value summary	**	P value summary	ns
	Significantly different (P < 0.05)?	Yes	Significantly different (P < 0.05)?	No
	One- or two-tailed P value?	Two-tailed	One- or two-tailed P value?	Two-tailed
	t, df	t=3.029, df=36	t, df	t=1.706, df=36
	How big is the difference?		How big is the difference?
	Mean of column A	0.9261	Mean of column C	1.662
	Mean of column B	1.354	Mean of column D	2.221
	Difference between means (C - A) ± SEM	0.4279 ± 0.1413	Difference between means (D - B) ± SEM	0.5588 ± 0.3276
	95% confidence interval	0.1414 to 0.7144	95% confidence interval	-0.1055 to 1.223
	R squared (eta squared)	0.2031	R squared (eta squared)	0.0748
	F test to compare variances		F test to compare variances
	F, DFn, Dfd	2.425, 19, 17	F, DFn, Dfd	2.825, 19, 17
	P value	0.0721	P value	0.0361
	P value summary	ns	P value summary	*
	Significantly different (P < 0.05)?	No	Significantly different (P < 0.05)?	Yes
	Data analyzed		Data analyzed
	Sample size, column A	18	Sample size, column B	18
	Sample size, column C	20	Sample size, column D	20

## Sheet: Extended Fig.6d
mLN GCB (% of B cells)
	control	Cr2-cre Gna13f/f
	1.84	3.34
	1.48	3.07
	0.43	0.88
	2.33	2.86
	0.44	4.31
	2.23	1.63
	1.68	1.2
	1.55	1.4
	1.88	2.26
	0.62	1.89
	2.3	2.54
	2.16	3.93
	2.43	1.76
	1.91	4.69
	0.95	5.31
	1.52
	2.21
	3.92
	5.19
	0.48
	0.77
	1.12
	3.22
	0.75
	3.07
	2.14
	Table Analyzed	mLN GCB (% of B cells)
	Column B	Cr2-cre Gna13f/f
	vs.	vs.
	Column A	control
	Unpaired t test
	P value	0.0328
	P value summary	*
	Significantly different (P < 0.05)?	Yes
	One- or two-tailed P value?	Two-tailed
	t, df	t=2.213, df=39
	How big is the difference?
	Mean of column A	1.87
	Mean of column B	2.738
	Difference between means (C - A) ± SEM	0.8680 ± 0.3923
	95% confidence interval	0.07455 to 1.661
	R squared (eta squared)	0.1115
	F test to compare variances
	F, DFn, Dfd	1.450, 14, 25
	P value	0.4046
	P value summary	ns
	Significantly different (P < 0.05)?	No
	Data analyzed
	Sample size, column A	26
	Sample size, column C	15

## Sheet: Extended Fig. 6e
	mLN GCB % of B
	Fed (WT)	Fasted (WT)	Fed (Gna13 KO)	Fasted (Gna13 KO)
	1.15		1.42
	0.87		1.55
	0.64		1.55
	0.84		1.66
	1.1		0.77
	0.98		1.98
	1.8		2.42
	1.75		3.13
	1.69		1.08
	0.58		3.02
	1.73		1.11
	0.77		1.23
	1.17		1.26
		0.68		2.04
		0.32		0.71
		0.67		0.099
		0.55		1.18
		0.57		0.71
		0.72		0.75
		0.54		0.87
		1.03		1.11
		1.21		0.96
		0.82		0.66
		1.25		0.95
		1.06		0.79
	Table Analyzed	mLN GCB % of B	Table Analyzed	mLN GCB % of B
	Column B	Fasted (WT)	Column D	Fasted (Gna13 KO)
	vs.	vs.	vs.	vs.
	Column A	Fed (WT)	Column C	Fed (Gna13 KO)
	Unpaired t test		Unpaired t test
	P value	0.0212	P value	0.0035
	P value summary	*	P value summary	**
	Significantly different (P < 0.05)?	Yes	Significantly different (P < 0.05)?	Yes
	One- or two-tailed P value?	Two-tailed	One- or two-tailed P value?	Two-tailed
	t, df	t=2.474, df=23	t, df	t=3.254, df=23
	How big is the difference?		How big is the difference?
	Mean of column A	1.159	Mean of column C	1.706
	Mean of column B	0.785	Mean of column D	0.9024
	Difference between means (C - A) ± SEM	-0.3742 ± 0.1513	Difference between means (D - B) ± SEM	-0.8037 ± 0.2470
	95% confidence interval	-0.6872 to -0.06126	95% confidence interval	-1.315 to -0.2928
	R squared (eta squared)	0.2101	R squared (eta squared)	0.3153
	F test to compare variances		F test to compare variances
	F, DFn, Dfd	2.287, 12, 11	F, DFn, Dfd	2.674, 12, 11
	P value	0.1814	P value	0.1139
	P value summary	ns	P value summary	ns
	Significantly different (P < 0.05)?	No	Significantly different (P < 0.05)?	No
	Data analyzed		Data analyzed
	Sample size, column A	13	Sample size, column B	13
	Sample size, column C	12	Sample size, column D	12

## Sheet: Extended Fig. 6f
Live GNA13 sgRNA+ cells (% day 0)
	nil			U46619			Etomoxir 10uM			Etomoxir 10uM + U46619
0	100	100	100	100	100	100	100	100	100	100	100	100
2	103	105	103	188	194	186	106	105	102	184	180	184
4	98	95	95	249	248	242	102	105	104	258	262	258
6	75	73	75	256	261	268	83	83	87	277	271	279

## Sheet: Extended Fig. 6g
ratio CD45.2 GCB/ CD45.2 FoB mLN
	control	MCT diet	HF diet
	3.03333	4.64516	3.73913
	4.07843	3.89172	4.10744
	5.35345	4.21528	3.06173
	4.80916	3.48485	2.88462
	4.61216	6.41739	3.71739
	1.64964	5.0991	2.83969
	4.86364	3.45679	2.31788
	5.77273	4.73976	3.22749
	4.625	5.24576	4.85398
	3.64463	4.11644	5.16379
	4.31304	4.93137	3.92969
		4.21233	4.18904
	Table Analyzed	ratio CD45.2 GCB/ CD45.2 FoB mLN	Table Analyzed	ratio CD45.2 GCB/ CD45.2 FoB mLN
	Column C	HF diet	Column C	HF diet
	vs.	vs.	vs.	vs.
	Column A	control	Column B	MCT diet
	Unpaired t test		Unpaired t test
	P value	0.1785	P value	0.0189
	P value summary	ns	P value summary	*
	Significantly different (P < 0.05)?	No	Significantly different (P < 0.05)?	Yes
	One- or two-tailed P value?	Two-tailed	One- or two-tailed P value?	Two-tailed
	t, df	t=1.392, df=21	t, df	t=2.534, df=22
	How big is the difference?		How big is the difference?
	Mean of column A	4.25	Mean of column B	4.538
	Mean of column C	3.669	Mean of column C	3.669
	Difference between means (C - A) ± SEM	-0.5812 ± 0.4175	Difference between means (C - B) ± SEM	-0.8687 ± 0.3428
	95% confidence interval	-1.449 to 0.2871	95% confidence interval	-1.579 to -0.1578
	R squared (eta squared)	0.08447	R squared (eta squared)	0.226
	F test to compare variances		F test to compare variances
	F, DFn, Dfd	1.837, 10, 11	F, DFn, Dfd	1.030, 11, 11
	P value	0.3329	P value	0.9616
	P value summary	ns	P value summary	ns
	Significantly different (P < 0.05)?	No	Significantly different (P < 0.05)?	No
	Data analyzed		Data analyzed
	Sample size, column A	11	Sample size, column B	12
	Sample size, column C	12	Sample size, column C	12

## Sheet: Extended Fig. 6h
Live GNA13 sgRNA+ cells (% day 0)
	Days of treatment	nil			U46619			2DG 1mM			2DG 1mM + U46619
	0	100	100	100	100	100	100	100	100	100	100	100	100
	2	107	105	109	157	165	165	103	101	100	256	260	259
	4	90	92	100	229	250	249	112	110	107	341	338	326

## Sheet: Extended Fig. 6i
Live GNA13 sgRNA+ cells (% day 0)
	Days of treatment	complete - Nil			complete - U46619			-Glucose/Pyruvate - Nil			-Glucose/Pyruvate - U46619
	0	100	100	100	100	100	100	100	100	100	100	100	100
	2	102	105	104	113	116	113	127	125	129	156	157	160
	4	120	118	116	193	186	187	140	138	142	249	253	251
	6	134	127	131	288	287	284	156	155	163	289	289	293

## Sheet: Extended Fig. 6j
Live RRAGA sgRNA+ cells (% day 0)
	Days of treatment	Nil			U46619
	0	100	100	100	100	100	100
	2	78	77	77	78	76	74
	4	65	64	68	60	60	56
	6	52	58	57	69	68	65
	8	46	56	52	54	60	57
