# Supplementary material for: Gα13 restricts nutrient driven proliferation in mucosal germinal centers
Source: Nat Immunol. 2024 Jul 18;25(9):1718–30. doi: 10.1038/s41590-024-01910-0 (PMC11362015; doi:10.1038/s41590-024-01910-0)
Supplement: Supplementary file 19 — Statistical source data. [file 41590_2024_1910_MOESM19_ESM.xlsx]

## Sheet: Extended Fig. 7a
	control		-Q		-Q 3h -> +Q 1h
	Nil	U46619	Nil	U46619	Nil	U46619
	1	0.631577	0.627709	0.360555	0.861915	0.371767
	1	0.861852	0.719835	0.602465	0.838702	0.676
	1	0.804327	0.747488	0.596205	0.821339	0.608814
	1	0.94685	0.755606	0.741375	0.951357	0.645975
	1	0.677703	0.624861	0.46208	0.678718	0.525538
	1	0.724941	0.576129	0.434638	0.604142	0.461379
Table Analyzed	Median MYC + U46		Table Analyzed	Median MYC + U46		Table Analyzed	Median MYC + U46
Column B	control U46619		Column D	-Q U46619		Column F	-Q 3h -> +Q 1h U46619
vs.	vs.		vs.	vs.		vs.	vs.
Column A	control nil		Column C	-Q nil		Column E	-Q 3h -> +Q 1h nil
Unpaired t test			Unpaired t test			Unpaired t test
P value	0.0009		P value	0.0519		P value	0.0062
P value summary	***		P value summary	ns		P value summary	**
Significantly different (P < 0.05)?	Yes		Significantly different (P < 0.05)?	No		Significantly different (P < 0.05)?	Yes
One- or two-tailed P value?	Two-tailed		One- or two-tailed P value?	Two-tailed		One- or two-tailed P value?	Two-tailed
t, df	t=4.652, df=10		t, df	t=2.206, df=10		t, df	t=3.455, df=10
How big is the difference?			How big is the difference?			How big is the difference?
Mean of column A	1		Mean of column C	0.6753		Mean of column E	0.7927
Mean of column B	0.7745		Mean of column D	0.5329		Mean of column F	0.5482
Difference between means (B - A) ± SEM	-0.2255 ± 0.04847		Difference between means (D - C) ± SEM	-0.1424 ± 0.06454		Difference between means (F - E) ± SEM	-0.2445 ± 0.07076
95% confidence interval	-0.3335 to -0.1175		95% confidence interval	-0.2862 to 0.001423		95% confidence interval	-0.4021 to -0.08680
R squared (eta squared)	0.6839		R squared (eta squared)	0.3274		R squared (eta squared)	0.5441
F test to compare variances			F test to compare variances			F test to compare variances
F, DFn, Dfd	Infinity, 5, 5		F, DFn, Dfd	3.418, 5, 5		F, DFn, Dfd	1.185, 5, 5
P value	<0.0001		P value	0.2035		P value	0.857
P value summary	****		P value summary	ns		P value summary	ns
Significantly different (P < 0.05)?	Yes		Significantly different (P < 0.05)?	No		Significantly different (P < 0.05)?	No
Data analyzed			Data analyzed			Data analyzed
Sample size, column A	6		Sample size, column C	6		Sample size, column E	6
Sample size, column B	6		Sample size, column D	6		Sample size, column F	6

## Sheet: Extended Fig. 7b
	p-RPS6 gMFI LZ GCB (normalized to FoB)
	control diet		-Q/E Diet
	CD45.1/2	Cr2-cre Gna13 f/f	CD45.1/2	Cr2-cre Gna13 f/f
	2.7996	4.0361
	2.86083	3.81282
	2.77807	3.91481
	2.32551	2.7965
	2.23234	3.11891
	2.64425	3.85462
	2.97899	4.39035
	2.89015	3.97077
	3.18283	4.27752
	3.61639	5.43101
	3.09736	3.69247
	2.86573	4.51732
	2.93433	4.32176
	2.77033	3.40601
	2.83012	4.4293
			2.63584	2.94494
			2.49894	3.52118
			2.59626	3.07343
			2.46516	3.20723
			2.38607	2.72151
			2.93504	3.88679
			2.80314	4.1969
			3.01817	3.76337
			3.12536	4.19476
			3.09149	4.21212
			2.61008	3.22707
			2.72735	3.48911
			2.69054	4.04692
			2.57765	3.25966
			2.77811	3.30591
	Table Analyzed	pRPS6 LZ		Table Analyzed	pRPS6 LZ		Table Analyzed	pRPS6 LZ		Table Analyzed	pRPS6 LZ
	Column A	CD45.1/2		Column C	- Q/E diet CD45.1/2		Column A	CD45.1/2		Column B	Cr2-cre Gna13 f/f
	vs.	vs.		vs.	vs.		vs.	vs.		vs.	vs.
	Column B	Cr2-cre Gna13 f/f		Column D	- Q/E diet Cr2-cre Gna13 f/f		Column C	- Q/E diet CD45.1/2		Column D	- Q/E diet Cr2-cre Gna13 f/f
	Unpaired t test			Unpaired t test			Unpaired t test			Unpaired t test
	P value	<0.0001		P value	<0.0001		P value	0.2366		P value	0.0331
	P value summary	****		P value summary	****		P value summary	ns		P value summary	*
	Significantly different (P < 0.05)?	Yes		Significantly different (P < 0.05)?	Yes		Significantly different (P < 0.05)?	No		Significantly different (P < 0.05)?	Yes
	One- or two-tailed P value?	Two-tailed		One- or two-tailed P value?	Two-tailed		One- or two-tailed P value?	Two-tailed		One- or two-tailed P value?	Two-tailed
	t, df	t=6.237, df=28		t, df	t=5.812, df=28		t, df	t=1.209, df=28		t, df	t=2.241, df=28
	How big is the difference?			How big is the difference?			How big is the difference?			How big is the difference?
	Mean of column A	2.854		Mean of column C	2.729		Mean of column A	2.854		Mean of column B	3.998
	Mean of column B	3.998		Mean of column D	3.537		Mean of column C	2.729		Mean of column D	3.537
	Difference between means (A - B) ± SEM	-1.144 ± 0.1835		Difference between means (C - D) ± SEM	-0.8074 ± 0.1389		Difference between means (A - C) ± SEM	0.1245 ± 0.1029		Difference between means (B - D) ± SEM	0.4613 ± 0.2058
	95% confidence interval	-1.520 to -0.7684		95% confidence interval	-1.092 to -0.5229		95% confidence interval	-0.08637 to 0.3354		95% confidence interval	0.03969 to 0.8829
	R squared (eta squared)	0.5814		R squared (eta squared)	0.5468		R squared (eta squared)	0.04965		R squared (eta squared)	0.1521
	F test to compare variances			F test to compare variances			F test to compare variances			F test to compare variances
	F, DFn, Dfd	3.718, 14, 14		F, DFn, Dfd	4.572, 14, 14		F, DFn, Dfd	2.060, 14, 14		F, DFn, Dfd	1.675, 14, 14
	P value	0.0195		P value	0.0075		P value	0.1889		P value	0.3458
	P value summary	*		P value summary	**		P value summary	ns		P value summary	ns
	Significantly different (P < 0.05)?	Yes		Significantly different (P < 0.05)?	Yes		Significantly different (P < 0.05)?	No		Significantly different (P < 0.05)?	No
	Data analyzed			Data analyzed			Data analyzed			Data analyzed
	Sample size, column A	15		Sample size, column C	15		Sample size, column A	15		Sample size, column B	15
	Sample size, column B	15		Sample size, column D	15		Sample size, column C	15		Sample size, column D	15

## Sheet: Extended Fig. 7c
	Myc+ (% LZ GCB)
	control diet		-Q/E Diet
	CD45.1/2	Cr2-cre Gna13 f/f	CD45.1/2	Cr2-cre Gna13 f/f
	6.87	14.9
	8.04	15.5
	7.39	17.8
	5.57	13.3
	3.8	10.2
	9.83	19.1
	4.48	12.1
	9.55	16.3
	12.2	21.5
	6.99	12.4
	7.86	16.1
	6.68	11.7
	10.1	15.7
	7.27	11.9
	7.55	15.3
	6.58	15.4
	7.8	11.8
	5.33	16.2
	7.72	12.8
			2.36	11.1
			3.82	8.51
			4.37	10
			4.98	11.4
			6.22	7.68
			4.35	6.14
			3.72	13.8
			7.1	8.49
			3.77	8.59
			10	8.7
			4.48	7.47
			10.8	16.7
			12.4	15.7
			8.8	11.1
			5.69	11.7
			4.88	7.52
			6.64	9.07
			5.64	9.24
			6.21	12.1
	Table Analyzed	%Myc LZ		Table Analyzed	%Myc LZ		Table Analyzed	%Myc LZ		Table Analyzed	%Myc LZ
	Column B	Cr2-cre Gna13 f/f		Column D	- Q/E diet Cr2-cre Gna13 f/f		Column C	- Q/E diet CD45.1/2		Column D	- Q/E diet Cr2-cre Gna13 f/f
	vs.	vs.		vs.	vs.		vs.	vs.		vs.	vs.
	Column A	CD45.1/2		Column C	- Q/E diet CD45.1/2		Column A	CD45.1/2		Column B	Cr2-cre Gna13 f/f
	Paired t test			Paired t test			Unpaired t test			Unpaired t test
	P value	<0.0001		P value	<0.0001		P value	0.0893		P value	<0.0001
	P value summary	****		P value summary	****		P value summary	ns		P value summary	****
	Significantly different (P < 0.05)?	Yes		Significantly different (P < 0.05)?	Yes		Significantly different (P < 0.05)?	No		Significantly different (P < 0.05)?	Yes
	One- or two-tailed P value?	Two-tailed		One- or two-tailed P value?	Two-tailed		One- or two-tailed P value?	Two-tailed		One- or two-tailed P value?	Two-tailed
	t, df	t=16.07, df=18		t, df	t=6.599, df=18		t, df	t=1.746, df=36		t, df	t=4.839, df=36
	Number of pairs	19		Number of pairs	19
							How big is the difference?			How big is the difference?
	How big is the difference?			How big is the difference?			Mean of column A	7.453		Mean of column B	14.74
	Mean of differences (B - A)	7.284		Mean of differences (D - C)	4.146		Mean of column C	6.117		Mean of column D	10.26
	SD of differences	1.976		SD of differences	2.739		Difference between means (C - A) ± SEM	-1.336 ± 0.7650		Difference between means (D - B) ± SEM	-4.473 ± 0.9244
	SEM of differences	0.4532		SEM of differences	0.6283		95% confidence interval	-2.887 to 0.2158		95% confidence interval	-6.348 to -2.598
	95% confidence interval	6.331 to 8.236		95% confidence interval	2.826 to 5.466		R squared (eta squared)	0.07808		R squared (eta squared)	0.3941
	R squared (partial eta squared)	0.9348		R squared (partial eta squared)	0.7075
							F test to compare variances			F test to compare variances
	How effective was the pairing?			How effective was the pairing?			F, DFn, Dfd	1.761, 18, 18		F, DFn, Dfd	1.021, 18, 18
	Correlation coefficient (r)	0.7243		Correlation coefficient (r)	0.5051		P value	0.2393		P value	0.9661
	P value (one tailed)	0.0002		P value (one tailed)	0.0137		P value summary	ns		P value summary	ns
	P value summary	***		P value summary	*		Significantly different (P < 0.05)?	No		Significantly different (P < 0.05)?	No
	Was the pairing significantly effective?	Yes		Was the pairing significantly effective?	Yes
							Data analyzed			Data analyzed
							Sample size, column A	19		Sample size, column B	19
							Sample size, column C	19		Sample size, column D	19

## Sheet: Extended Fig. 7d
	BrdU+ (% GCB)
	control diet		-Q/E Diet
	CD45.1/2	Cr2-cre Gna13 f/f	CD45.1/2	Cr2-cre Gna13 f/f
	23.5	30.8
	19.8	27.2
	22.8	33.5
	20.4	29.7
	28.4	36.7
	17.8	22.8
	21.1	28.5
	20.3	24.1
	24.9	31.7
	24.1	36.4
	20	25.6
	18.5	29.7
	22	29.1
	17.9	27
	23.5	26.1
	22.9	30.1
	22.3	27.1
			20.3	28.3
			21.5	25.7
			21.7	28.7
			20.7	24.7
			19.5	27.3
			18.4	20.7
			16.5	20.1
			17.3	24.4
			19.2	17.9
			16.2	18.7
			16.7	27.5
			17.2	21.9
			16.9	25.3
			25.8	29.1
			24.3	29.1
			24.5	29.5
	Table Analyzed	%BrDU		Table Analyzed	%BrDU		Table Analyzed	%BrDU		Table Analyzed	%BrDU
	Column B	Cr2-cre Gna13 f/f		Column D	- Q/E diet Cr2-cre Gna13 f/f		Column C	- Q/E diet CD45.1/2		Column D	- Q/E diet Cr2-cre Gna13 f/f
	vs.	vs.		vs.	vs.		vs.	vs.		vs.	vs.
	Column A	CD45.1/2		Column C	- Q/E diet CD45.1/2		Column A	CD45.1/2		Column B	Cr2-cre Gna13 f/f
	Paired t test			Paired t test			Unpaired t test			Unpaired t test
	P value	<0.0001		P value	<0.0001		P value	0.0602		P value	0.0039
	P value summary	****		P value summary	****		P value summary	ns		P value summary	**
	Significantly different (P < 0.05)?	Yes		Significantly different (P < 0.05)?	Yes		Significantly different (P < 0.05)?	No		Significantly different (P < 0.05)?	Yes
	One- or two-tailed P value?	Two-tailed		One- or two-tailed P value?	Two-tailed		One- or two-tailed P value?	Two-tailed		One- or two-tailed P value?	Two-tailed
	t, df	t=11.70, df=16		t, df	t=6.981, df=15		t, df	t=1.951, df=31		t, df	t=3.124, df=31
	Number of pairs	17		Number of pairs	16
							How big is the difference?			How big is the difference?
	How big is the difference?			How big is the difference?			Mean of column A	21.78		Mean of column B	29.18
	Mean of differences (B - A)	7.406		Mean of differences (D - C)	5.138		Mean of column C	19.79		Mean of column D	24.93
	SD of differences	2.609		SD of differences	2.944		Difference between means (C - A) ± SEM	-1.983 ± 1.016		Difference between means (D - B) ± SEM	-4.251 ± 1.361
	SEM of differences	0.6328		SEM of differences	0.736		95% confidence interval	-4.056 to 0.09022		95% confidence interval	-7.026 to -1.476
	95% confidence interval	6.064 to 8.747		95% confidence interval	3.569 to 6.706		R squared (eta squared)	0.1093		R squared (eta squared)	0.2394
	R squared (partial eta squared)	0.8954		R squared (partial eta squared)	0.7646
							F test to compare variances			F test to compare variances
	How effective was the pairing?			How effective was the pairing?			F, DFn, Dfd	1.265, 15, 16		F, DFn, Dfd	1.036, 15, 16
	Correlation coefficient (r)	0.7397		Correlation coefficient (r)	0.6741		P value	0.6454		P value	0.9406
	P value (one tailed)	0.0003		P value (one tailed)	0.0021		P value summary	ns		P value summary	ns
	P value summary	***		P value summary	**		Significantly different (P < 0.05)?	No		Significantly different (P < 0.05)?	No
	Was the pairing significantly effective?	Yes		Was the pairing significantly effective?	Yes
							Data analyzed			Data analyzed
							Sample size, column A	17		Sample size, column B	17
							Sample size, column C	16		Sample size, column D	16

## Sheet: Extended Fig. 7g
	Aid-Cas9 ratio sgRNA+GCB/sgrna+FoB
	pLN		PP
	control	Slc38a1	control	Slc38a1
	1.07543	1.01862	0.825882	0.90613
	0.931624	0.969407	1.10759	1.03232
	1.15522	0.956422	1.07595	0.795066
	0.935802	1.01894	0.890995	1.17609
	1.3125	0.93346	0.902703	0.864151
	1.10329	0.916667	0.943128	0.832898
	1.028	1.32857	0.963265	1.35
	0.795732	1.23431	0.660494	1.59751
	1.27439	1.65041	1.17838	1.09023
		1.25749		0.617211
	Table Analyzed	Aid-Cas9 ratio sgRNA+GCB/sgrna+FoB	Table Analyzed	Aid-Cas9 ratio sgRNA+GCB/sgrna+FoB
	Column B	Slc38a1 pLN	Column D	Slc38a1 PP
	vs.	vs.	vs.	vs.
	Column A	control pLN	Column C	control PP
	Unpaired t test		Unpaired t test
	P value	0.5327	P value	0.4927
	P value summary	ns	P value summary	ns
	Significantly different (P < 0.05)?	No	Significantly different (P < 0.05)?	No
	One- or two-tailed P value?	Two-tailed	One- or two-tailed P value?	Two-tailed
	t, df	t=0.6368, df=17	t, df	t=0.7011, df=17
	How big is the difference?		How big is the difference?
	Mean of column A	1.068	Mean of column C	0.9498
	Mean of column B	1.128	Mean of column D	1.026
	Difference between means (B - A) ± SEM	0.06043 ± 0.09490	Difference between means (H - G) ± SEM	0.07634 ± 0.1089
	95% confidence interval	-0.1398 to 0.2607	95% confidence interval	-0.1534 to 0.3061
	R squared (eta squared)	0.0233	R squared (eta squared)	0.0281
	F test to compare variances		F test to compare variances
	F, DFn, Dfd	2.001, 9, 8	F, DFn, Dfd	3.396, 9, 8
	P value	0.3417	P value	0.0994
	P value summary	ns	P value summary	ns
	Significantly different (P < 0.05)?	No	Significantly different (P < 0.05)?	No
	Data analyzed		Data analyzed
	Sample size, column A	9	Sample size, column G	9
	Sample size, column B	10	Sample size, column H	10

## Sheet: Extended Fig. 7h
	GCB (% of B) mLN
	control (WT)	+Q (WT)	control (Gna13 KO)	+Q (GNA13 KO)
	1.59	1.12	1.38	1.61
	1.79	1.28	0.98	1.5
	1.18	1.26	1.15	1.96
	1.4	1.25	0.63	0.9
	1.57	1.31	1.39	1.49
	1.44	1.25	1.08	1.66
	2.09	1.51	1.15	1.66
		0.73		0.99
	Table Analyzed	%GC of B cells in mLN pooled - 2 exp	Table Analyzed	%GC of B cells in mLN pooled - 2 exp
	Column B	+Q (WT)	Column D	+Q (Gna13 Ko)
	vs.	vs.	vs.	vs.
	Column A	control (WT)	Column C	control (Gna13 KO)
	Unpaired t test		Unpaired t test
	P value	0.0168	P value	0.0445
	P value summary	*	P value summary	*
	Significantly different (P < 0.05)?	Yes	Significantly different (P < 0.05)?	Yes
	One- or two-tailed P value?	Two-tailed	One- or two-tailed P value?	Two-tailed
	t, df	t=2.743, df=13	t, df	t=2.224, df=13
	How big is the difference?		How big is the difference?
	Mean of column A	1.58	Mean of column C	1.109
	Mean of column B	1.214	Mean of column D	1.471
	Difference between means (C - A) ± SEM	-0.3663 ± 0.1335	Difference between means (D - B) ± SEM	0.3627 ± 0.1631
	95% confidence interval	-0.6547 to -0.07777	95% confidence interval	0.01031 to 0.7150
	R squared (eta squared)	0.3666	R squared (eta squared)	0.2755
	F test to compare variances		F test to compare variances
	F, DFn, Dfd	1.726, 6, 7	F, DFn, Dfd	1.891, 7, 6
	P value	0.4908	P value	0.4553
	P value summary	ns	P value summary	ns
	Significantly different (P < 0.05)?	No	Significantly different (P < 0.05)?	No
	Data analyzed		Data analyzed
	Sample size, column A	7	Sample size, column B	7
	Sample size, column C	8	Sample size, column D	8

## Sheet: Extended Fig. 7i
	ratio CD45.2 GCB/ CD45.2 FoB pLN
	control	+Q
	0.83871	0.915033
	0.845794	0.855932
	0.808219	0.485279
	0.46371	0.594737
	0.503488	0.504545
	Table Analyzed	ratio CD45.2 GCB/ CD45.2 FoB pLN
	Column B	+Q
	vs.	vs.
	Column A	control
	Unpaired t test
	P value	0.8706
	P value summary	ns
	Significantly different (P < 0.05)?	No
	One- or two-tailed P value?	Two-tailed
	t, df	t=0.1682, df=8
	How big is the difference?
	Mean of column A	0.692
	Mean of column B	0.6711
	Difference between means (B - A) ± SEM	-0.02088 ± 0.1241
	95% confidence interval	-0.3071 to 0.2653
	R squared (eta squared)	0.003525
	F test to compare variances
	F, DFn, Dfd	1.105, 4, 4
	P value	0.9249
	P value summary	ns
	Significantly different (P < 0.05)?	No
	Data analyzed
	Sample size, column A	5
	Sample size, column B	5

## Sheet: Extended Fig. 7j
	Aid-cre Gna13 +/+ mLN GCB cell counts
	control	+ Q
	699008	338788
	240600	192287
	279926	609895
	1619998	706771
	249024	510103
